# Supplementary material for: Copper coordination compounds with (5Z,5Z′)-2,2′-(alkane-α,ω-diyldiselenyl)-bis-5-(2-pyridylmethylene)-3,5-dihydro-4H-imidazol-4-ones. Comparison with sulfur analogue
Source: RSC Adv. 2022 Mar 2;12(12):7133–48. doi: 10.1039/d1ra08995a (PMC8982280; doi:10.1039/d1ra08995a)
Supplement: RA-012-D1RA08995A-s002 [file RA-012-D1RA08995A-s002.cif]

# Electronic Supplementary Material (ESI) for RSC Advances.
# This journal is © The Royal Society of Chemistry 2022

####################################################################### 
# 
# This file contains crystal structure data downloaded from the 
# Cambridge Structural Database (CSD) hosted by the Cambridge 
# Crystallographic Data Centre (CCDC).
# 
# Full information about CCDC data access policies and citation 
# guidelines are available at http://www.ccdc.cam.ac.uk/access/V1 
# 
# Audit and citation data items may have been added by the CCDC. 
# Please retain this information to preserve the provenance of 
# this file and to allow appropriate attribution of the data. 
# 
#######################################################################

data_shelx
_audit_block_doi                 10.5517/ccdc.csd.cc2790k4
_database_code_depnum_ccdc_archive 'CCDC 2064245'
loop_
_audit_author_name
_audit_author_address
'Elena Beloglazkina'
;Moscow State University
Russia
;
_audit_update_record             
;
2021-02-22 deposited with the CCDC.	2022-02-11 downloaded from the CCDC.
;

_audit_creation_method           SHELXL-2016/6
_shelx_SHELXL_version_number     2016/6
_chemical_name_systematic        ?
_chemical_name_common            ?
_chemical_melting_point          ?
_chemical_formula_moiety         ?
_chemical_formula_sum            'C26 H24 Cl4 Cu2 N6 O3 Se2'
_chemical_formula_weight         895.31

loop_
_atom_type_symbol
_atom_type_description
_atom_type_scat_dispersion_real
_atom_type_scat_dispersion_imag
_atom_type_scat_source
C C 0.0181 0.0091 'International Tables Vol C Tables 4.2.6.8 and 6.1.1.4'
H H 0.0000 0.0000 'International Tables Vol C Tables 4.2.6.8 and 6.1.1.4'
Cl Cl 0.3639 0.7018 'International Tables Vol C Tables 4.2.6.8 and 6.1.1.4'
Cu Cu -1.9646 0.5888 'International Tables Vol C Tables 4.2.6.8 and 6.1.1.4'
N N 0.0311 0.0180 'International Tables Vol C Tables 4.2.6.8 and 6.1.1.4'
O O 0.0492 0.0322 'International Tables Vol C Tables 4.2.6.8 and 6.1.1.4'
Se Se -0.7943 1.1372 'International Tables Vol C Tables 4.2.6.8 and 6.1.1.4'

_space_group_crystal_system      monoclinic
_space_group_IT_number           15
_space_group_name_H-M_alt        'C 2/c'
_space_group_name_Hall           '-C 2yc'

_shelx_space_group_comment       
;
The symmetry employed for this shelxl refinement is uniquely defined
by the following loop, which should always be used as a source of
symmetry information in preference to the above space-group names.
They are only intended as comments.
;

loop_
_space_group_symop_operation_xyz
'x, y, z'
'-x, y, -z+1/2'
'x+1/2, y+1/2, z'
'-x+1/2, y+1/2, -z+1/2'
'-x, -y, -z'
'x, -y, z-1/2'
'-x+1/2, -y+1/2, -z'
'x+1/2, -y+1/2, z-1/2'

_cell_length_a                   12.6876(9)
_cell_length_b                   27.208(2)
_cell_length_c                   9.5136(8)
_cell_angle_alpha                90
_cell_angle_beta                 100.228(4)
_cell_angle_gamma                90
_cell_volume                     3231.9(4)
_cell_formula_units_Z            4
_cell_measurement_temperature    293(2)
_cell_measurement_reflns_used    ?
_cell_measurement_theta_min      ?
_cell_measurement_theta_max      ?

_exptl_crystal_description       block
_exptl_crystal_colour            red
_exptl_crystal_density_meas      ?
_exptl_crystal_density_method    ?
_exptl_crystal_density_diffrn    1.840
_exptl_crystal_F_000             1760
_exptl_transmission_factor_min   ?
_exptl_transmission_factor_max   ?
_exptl_crystal_size_max          .18
_exptl_crystal_size_mid          .15
_exptl_crystal_size_min          .13
_exptl_absorpt_coefficient_mu    7.575
_shelx_estimated_absorpt_T_min   ?
_shelx_estimated_absorpt_T_max   ?
_exptl_absorpt_correction_type   ?
_exptl_absorpt_correction_T_min  ?
_exptl_absorpt_correction_T_max  ?
_exptl_absorpt_process_details   ?
_exptl_absorpt_special_details   ?
_diffrn_ambient_temperature      293(2)
_diffrn_radiation_wavelength     1.54186
_diffrn_radiation_type           CuK\a
_diffrn_source                   ?
_diffrn_measurement_device_type  ?
_diffrn_measurement_method       ?
_diffrn_detector_area_resol_mean ?
_diffrn_reflns_number            11381
_diffrn_reflns_av_unetI/netI     0.1134
_diffrn_reflns_av_R_equivalents  0.1509
_diffrn_reflns_limit_h_min       -15
_diffrn_reflns_limit_h_max       14
_diffrn_reflns_limit_k_min       -32
_diffrn_reflns_limit_k_max       15
_diffrn_reflns_limit_l_min       -10
_diffrn_reflns_limit_l_max       11
_diffrn_reflns_theta_min         5.620
_diffrn_reflns_theta_max         66.990
_diffrn_reflns_theta_full        66.990
_diffrn_measured_fraction_theta_max 0.985
_diffrn_measured_fraction_theta_full 0.985
_diffrn_reflns_Laue_measured_fraction_max 0.985
_diffrn_reflns_Laue_measured_fraction_full 0.985
_diffrn_reflns_point_group_measured_fraction_max 0.985
_diffrn_reflns_point_group_measured_fraction_full 0.985
_reflns_number_total             2846
_reflns_number_gt                1040
_reflns_threshold_expression     'I > 2\s(I)'
_reflns_Friedel_coverage         0.000
_reflns_Friedel_fraction_max     .
_reflns_Friedel_fraction_full    .

_reflns_special_details          
;
 Reflections were merged by SHELXL according to the crystal
 class for the calculation of statistics and refinement.
 
 _reflns_Friedel_fraction is defined as the number of unique
 Friedel pairs measured divided by the number that would be
 possible theoretically, ignoring centric projections and
 systematic absences.
;

_computing_data_collection       ?
_computing_cell_refinement       ?
_computing_data_reduction        ?
_computing_structure_solution    ?
_computing_structure_refinement  'SHELXL-2016/6 (Sheldrick, 2016)'
_computing_molecular_graphics    ?
_computing_publication_material  ?
_refine_special_details          ?
_refine_ls_structure_factor_coef Fsqd
_refine_ls_matrix_type           full
_refine_ls_weighting_scheme      calc
_refine_ls_weighting_details     
'w=1/[\s^2^(Fo^2^)+(0.1609P)^2^] where P=(Fo^2^+2Fc^2^)/3'
_atom_sites_solution_primary     ?
_atom_sites_solution_secondary   ?
_atom_sites_solution_hydrogens   geom
_refine_ls_hydrogen_treatment    constr
_refine_ls_extinction_method     'SHELXL-2016/6 (Sheldrick 2016)'
_refine_ls_extinction_coef       0.00049(13)
_refine_ls_extinction_expression Fc^*^=kFc[1+0.001xFc^2^\l^3^/sin(2\q)]^-1/4^
_refine_ls_number_reflns         2846
_refine_ls_number_parameters     192
_refine_ls_number_restraints     1
_refine_ls_R_factor_all          0.1688
_refine_ls_R_factor_gt           0.0855
_refine_ls_wR_factor_ref         0.2654
_refine_ls_wR_factor_gt          0.2145
_refine_ls_goodness_of_fit_ref   0.818
_refine_ls_restrained_S_all      0.819
_refine_ls_shift/su_max          3.494
_refine_ls_shift/su_mean         0.077

loop_
_atom_site_label
_atom_site_type_symbol
_atom_site_fract_x
_atom_site_fract_y
_atom_site_fract_z
_atom_site_U_iso_or_equiv
_atom_site_adp_type
_atom_site_occupancy
_atom_site_site_symmetry_order
_atom_site_calc_flag
_atom_site_refinement_flags_posn
_atom_site_refinement_flags_adp
_atom_site_refinement_flags_occupancy
_atom_site_disorder_assembly
_atom_site_disorder_group
Se1 Se 0.16262(13) 0.02313(5) 0.66857(13) 0.1101(7) Uani 1 1 d . . . . .
Cu1 Cu 0.14909(16) 0.12816(7) 0.93793(15) 0.1029(8) Uani 1 1 d . . . . .
Cl1 Cl 0.0496(3) 0.10395(15) 1.0921(3) 0.1336(15) Uani 1 1 d . . . . .
Cl2 Cl 0.2893(3) 0.08162(15) 1.0143(4) 0.1311(14) Uani 1 1 d . . . . .
O1 O 0.2752(9) 0.1825(4) 0.4598(9) 0.131(3) Uani 1 1 d . . . . .
N1 N 0.2331(9) 0.1067(4) 0.5415(9) 0.100(3) Uani 1 1 d . . . . .
N2 N 0.1657(8) 0.1263(4) 0.7337(9) 0.092(3) Uani 1 1 d . . . . .
N3 N 0.1075(8) 0.2008(4) 0.9269(10) 0.102(3) Uani 1 1 d . . . . .
C2 C 0.2388(11) 0.1564(5) 0.5460(12) 0.104(4) Uani 1 1 d . . . . .
C3 C 0.1963(10) 0.1704(5) 0.6756(11) 0.094(3) Uani 1 1 d . . . . .
C4 C 0.1874(10) 0.0890(5) 0.6544(11) 0.099(4) Uani 1 1 d . . . . .
C5 C 0.1878(11) 0.2163(5) 0.7162(11) 0.096(3) Uani 1 1 d . . . . .
H5 H 0.213348 0.240310 0.661180 0.116 Uiso 1 1 calc R U . . .
C6 C 0.1436(10) 0.2333(5) 0.8357(12) 0.097(4) Uani 1 1 d . . . . .
C7 C 0.1312(11) 0.2842(5) 0.8523(13) 0.111(4) Uani 1 1 d . . . . .
H7 H 0.158405 0.305657 0.791474 0.133 Uiso 1 1 calc R U . . .
C8 C 0.0799(13) 0.3032(6) 0.9566(16) 0.123(4) Uani 1 1 d . . . . .
H8 H 0.069727 0.336769 0.966875 0.147 Uiso 1 1 calc R U . . .
C9 C 0.0445(13) 0.2688(7) 1.0446(16) 0.133(5) Uani 1 1 d . . . . .
H9 H 0.010032 0.279690 1.117279 0.160 Uiso 1 1 calc R U . . .
C10 C 0.0580(13) 0.2202(6) 1.0296(14) 0.127(5) Uani 1 1 d . . . . .
H10 H 0.032229 0.198889 1.092130 0.152 Uiso 1 1 calc R U . . .
C11 C 0.2690(10) 0.0764(5) 0.4294(14) 0.105(4) Uiso 1 1 d . . . . .
H11A H 0.228361 0.046002 0.417835 0.126 Uiso 1 1 calc R U . . .
H11B H 0.254994 0.093898 0.339198 0.126 Uiso 1 1 calc R U . . .
C12 C 0.3847(15) 0.0648(7) 0.4658(19) 0.167(7) Uiso 1 1 d D . . . .
H12 H 0.410258 0.055870 0.383646 0.201 Uiso 1 1 calc R U . . .
C13 C 0.4682(14) 0.0629(6) 0.5841(17) 0.126(5) Uiso 1 1 d D . . . .
H13A H 0.455(11) 0.071(5) 0.675(16) 0.151 Uiso 1 1 calc . U . . .
H13B H 0.537(12) 0.054(5) 0.572(14) 0.151 Uiso 1 1 calc . U . . .
C14 C 0.0519(12) 0.0247(6) 0.7850(11) 0.133(6) Uani 1 1 d . . . . .
H14A H 0.061759 -0.003505 0.848172 0.159 Uiso 1 1 calc R U . . .
H14B H 0.062756 0.053888 0.844458 0.159 Uiso 1 1 calc R U . . .
O2 O 0.500000 0.1256(9) 0.750000 0.130(9) Uani 0.5 2 d S T P . .
O3 O 0.500000 -0.0054(17) 0.750000 0.193(15) Uani 0.5 2 d S T P . .

loop_
_atom_site_aniso_label
_atom_site_aniso_U_11
_atom_site_aniso_U_22
_atom_site_aniso_U_33
_atom_site_aniso_U_23
_atom_site_aniso_U_13
_atom_site_aniso_U_12
Se1 0.1681(16) 0.0923(11) 0.0779(8) 0.0067(6) 0.0439(8) -0.0121(8)
Cu1 0.1445(17) 0.1097(15) 0.0601(9) 0.0020(8) 0.0336(9) -0.0098(11)
Cl1 0.200(4) 0.141(3) 0.0740(18) -0.0061(18) 0.064(2) -0.031(3)
Cl2 0.167(4) 0.123(3) 0.101(2) 0.0249(19) 0.017(2) 0.000(2)
O1 0.205(10) 0.113(7) 0.093(5) 0.013(5) 0.079(6) -0.017(6)
N1 0.155(9) 0.091(8) 0.069(5) -0.002(5) 0.059(6) 0.001(6)
N2 0.119(8) 0.084(7) 0.076(5) 0.005(5) 0.028(5) -0.005(5)
N3 0.122(8) 0.111(8) 0.080(6) -0.014(5) 0.040(6) 0.002(6)
C2 0.159(12) 0.086(9) 0.077(7) 0.005(6) 0.048(7) 0.000(8)
C3 0.129(10) 0.090(10) 0.073(6) -0.006(6) 0.041(6) -0.005(7)
C4 0.098(9) 0.127(11) 0.073(7) -0.008(7) 0.024(6) 0.014(7)
C5 0.144(11) 0.084(9) 0.069(6) 0.004(6) 0.038(6) -0.007(7)
C6 0.114(10) 0.091(10) 0.084(7) -0.013(7) 0.010(7) 0.002(7)
C7 0.141(12) 0.102(11) 0.094(8) -0.018(7) 0.032(8) -0.011(8)
C8 0.149(13) 0.108(11) 0.106(10) -0.007(9) 0.011(9) 0.010(10)
C9 0.154(14) 0.146(16) 0.106(10) -0.037(11) 0.043(9) 0.010(11)
C10 0.168(14) 0.126(13) 0.098(9) -0.017(8) 0.055(9) -0.004(10)
C14 0.196(17) 0.161(14) 0.051(7) 0.006(6) 0.046(8) -0.060(10)
O2 0.18(3) 0.093(18) 0.104(17) 0.000 -0.009(16) 0.000
O3 0.27(4) 0.21(4) 0.11(2) 0.000 0.06(2) 0.000

_geom_special_details            
;
 All esds (except the esd in the dihedral angle between two l.s. planes)
 are estimated using the full covariance matrix.  The cell esds are taken
 into account individually in the estimation of esds in distances, angles
 and torsion angles; correlations between esds in cell parameters are only
 used when they are defined by crystal symmetry.  An approximate (isotropic)
 treatment of cell esds is used for estimating esds involving l.s. planes.
;

loop_
_geom_bond_atom_site_label_1
_geom_bond_atom_site_label_2
_geom_bond_distance
_geom_bond_site_symmetry_2
_geom_bond_publ_flag
Se1 C4 1.828(14) . ?
Se1 C14 1.938(14) . ?
Cu1 N2 1.992(9) . ?
Cu1 N3 2.044(11) . ?
Cu1 Cl1 2.199(3) . ?
Cu1 Cl2 2.200(4) . ?
O1 C2 1.235(13) . ?
N1 C2 1.353(15) . ?
N1 C4 1.395(14) . ?
N1 C11 1.483(15) . ?
N2 C4 1.322(14) . ?
N2 C3 1.405(15) . ?
N3 C10 1.358(16) . ?
N3 C6 1.374(16) . ?
C2 C3 1.480(15) . ?
C3 C5 1.318(15) . ?
C5 C6 1.431(17) . ?
C5 H5 0.9300 . ?
C6 C7 1.405(17) . ?
C7 C8 1.380(18) . ?
C7 H7 0.9300 . ?
C8 C9 1.38(2) . ?
C8 H8 0.9300 . ?
C9 C10 1.34(2) . ?
C9 H9 0.9300 . ?
C10 H10 0.9300 . ?
C11 C12 1.48(2) . ?
C11 H11A 0.9700 . ?
C11 H11B 0.9700 . ?
C12 C13 1.404(9) . ?
C12 H12 0.9300 . ?
C13 H13A 1.16(15) . ?
C13 H13B 0.50(15) . ?
C14 C14 1.37(3) 2_556 ?
C14 H14A 0.9700 . ?
C14 H14B 0.9700 . ?

loop_
_geom_angle_atom_site_label_1
_geom_angle_atom_site_label_2
_geom_angle_atom_site_label_3
_geom_angle
_geom_angle_site_symmetry_1
_geom_angle_site_symmetry_3
_geom_angle_publ_flag
C4 Se1 C14 99.9(6) . . ?
N2 Cu1 N3 92.7(4) . . ?
N2 Cu1 Cl1 144.7(3) . . ?
N3 Cu1 Cl1 98.6(3) . . ?
N2 Cu1 Cl2 95.0(3) . . ?
N3 Cu1 Cl2 139.5(3) . . ?
Cl1 Cu1 Cl2 97.68(16) . . ?
C2 N1 C4 110.4(10) . . ?
C2 N1 C11 123.9(9) . . ?
C4 N1 C11 125.7(11) . . ?
C4 N2 C3 109.4(10) . . ?
C4 N2 Cu1 130.2(8) . . ?
C3 N2 Cu1 116.5(7) . . ?
C10 N3 C6 116.9(12) . . ?
C10 N3 Cu1 119.1(10) . . ?
C6 N3 Cu1 122.9(8) . . ?
O1 C2 N1 125.3(11) . . ?
O1 C2 C3 129.7(13) . . ?
N1 C2 C3 105.0(10) . . ?
C5 C3 N2 130.7(10) . . ?
C5 C3 C2 123.3(12) . . ?
N2 C3 C2 105.9(11) . . ?
N2 C4 N1 109.3(11) . . ?
N2 C4 Se1 130.9(9) . . ?
N1 C4 Se1 119.8(9) . . ?
C3 C5 C6 127.1(11) . . ?
C3 C5 H5 116.4 . . ?
C6 C5 H5 116.4 . . ?
N3 C6 C7 120.5(11) . . ?
N3 C6 C5 121.0(11) . . ?
C7 C6 C5 118.4(12) . . ?
C8 C7 C6 121.7(13) . . ?
C8 C7 H7 119.1 . . ?
C6 C7 H7 119.1 . . ?
C7 C8 C9 115.3(14) . . ?
C7 C8 H8 122.4 . . ?
C9 C8 H8 122.4 . . ?
C10 C9 C8 122.7(14) . . ?
C10 C9 H9 118.6 . . ?
C8 C9 H9 118.6 . . ?
C9 C10 N3 122.8(14) . . ?
C9 C10 H10 118.6 . . ?
N3 C10 H10 118.6 . . ?
C12 C11 N1 111.6(12) . . ?
C12 C11 H11A 109.3 . . ?
N1 C11 H11A 109.3 . . ?
C12 C11 H11B 109.3 . . ?
N1 C11 H11B 109.3 . . ?
H11A C11 H11B 108.0 . . ?
C13 C12 C11 140.5(19) . . ?
C13 C12 H12 109.8 . . ?
C11 C12 H12 109.8 . . ?
C12 C13 H13A 90(7) . . ?
C12 C13 H13B 125(10) . . ?
H13A C13 H13B 109(10) . . ?
C14 C14 Se1 117.1(10) 2_556 . ?
C14 C14 H14A 108.0 2_556 . ?
Se1 C14 H14A 108.0 . . ?
C14 C14 H14B 108.0 2_556 . ?
Se1 C14 H14B 108.0 . . ?
H14A C14 H14B 107.3 . . ?

loop_
_geom_torsion_atom_site_label_1
_geom_torsion_atom_site_label_2
_geom_torsion_atom_site_label_3
_geom_torsion_atom_site_label_4
_geom_torsion
_geom_torsion_site_symmetry_1
_geom_torsion_site_symmetry_2
_geom_torsion_site_symmetry_3
_geom_torsion_site_symmetry_4
_geom_torsion_publ_flag
C4 N1 C2 O1 -179.8(13) . . . . ?
C11 N1 C2 O1 -1(2) . . . . ?
C4 N1 C2 C3 2.0(14) . . . . ?
C11 N1 C2 C3 -179.1(11) . . . . ?
C4 N2 C3 C5 178.3(14) . . . . ?
Cu1 N2 C3 C5 -21.8(18) . . . . ?
C4 N2 C3 C2 1.1(13) . . . . ?
Cu1 N2 C3 C2 161.0(8) . . . . ?
O1 C2 C3 C5 3(2) . . . . ?
N1 C2 C3 C5 -179.3(13) . . . . ?
O1 C2 C3 N2 -180.0(14) . . . . ?
N1 C2 C3 N2 -1.9(13) . . . . ?
C3 N2 C4 N1 0.1(14) . . . . ?
Cu1 N2 C4 N1 -156.2(8) . . . . ?
C3 N2 C4 Se1 -177.4(9) . . . . ?
Cu1 N2 C4 Se1 26.3(17) . . . . ?
C2 N1 C4 N2 -1.4(14) . . . . ?
C11 N1 C4 N2 179.7(10) . . . . ?
C2 N1 C4 Se1 176.4(9) . . . . ?
C11 N1 C4 Se1 -2.5(16) . . . . ?
C14 Se1 C4 N2 19.8(12) . . . . ?
C14 Se1 C4 N1 -157.5(9) . . . . ?
N2 C3 C5 C6 0(2) . . . . ?
C2 C3 C5 C6 177.0(12) . . . . ?
C10 N3 C6 C7 1.5(17) . . . . ?
Cu1 N3 C6 C7 -166.8(9) . . . . ?
C10 N3 C6 C5 -174.2(12) . . . . ?
Cu1 N3 C6 C5 17.5(15) . . . . ?
C3 C5 C6 N3 3(2) . . . . ?
C3 C5 C6 C7 -173.3(13) . . . . ?
N3 C6 C7 C8 -2.2(19) . . . . ?
C5 C6 C7 C8 173.7(12) . . . . ?
C6 C7 C8 C9 2(2) . . . . ?
C7 C8 C9 C10 -1(2) . . . . ?
C8 C9 C10 N3 0(2) . . . . ?
C6 N3 C10 C9 -1(2) . . . . ?
Cu1 N3 C10 C9 168.2(12) . . . . ?
C2 N1 C11 C12 86.6(16) . . . . ?
C4 N1 C11 C12 -94.6(15) . . . . ?
N1 C11 C12 C13 20(3) . . . . ?

loop_
_geom_hbond_atom_site_label_D
_geom_hbond_atom_site_label_H
_geom_hbond_atom_site_label_A
_geom_hbond_distance_DH
_geom_hbond_distance_HA
_geom_hbond_distance_DA
_geom_hbond_angle_DHA
_geom_hbond_site_symmetry_A
C5 H5 O1 0.93 2.41 3.298(15) 159.4 7_556
C10 H10 Cl1 0.93 2.59 3.223(17) 125.5 .
C11 H11A Se1 0.97 3.03 3.757(13) 133.3 6
C12 H12 O3 0.93 2.31 3.17(3) 154.0 5_656
C14 H14A Se1 0.97 3.14 3.895(11) 136.3 6_556
C14 H14B Cl1 0.97 2.75 3.635(13) 151.7 .
C14 H14B N2 0.97 2.68 3.195(16) 113.6 .

_refine_diff_density_max         0.638
_refine_diff_density_min         -0.968
_refine_diff_density_rms         0.139

_shelx_res_file                  
;

TITL SIR2014 run in space group C 2   New: C2/c
    shelx.res
    created by SHELXL-2016/6 at 18:05:13 on 18-Oct-2020
CELL  1.54186   12.6876   27.2080    9.5136    90.000   100.228    90.000
ZERR        4    0.0009    0.0020    0.0008     0.000     0.004     0.000
LATT   7
SYMM             - X ,              Y ,    0.50000 - Z
SFAC  C  H Cl Cu  N  O Se
UNIT   104    96  16   8  24  12   8
L.S. 5
FMAP 2
PLAN 20
ACTA
BOND $H
htab
EQIV $2 -x+1/2, -y+1/2, -z+1
HTAB C5 O1_$2
HTAB C10 Cl1
EQIV $3 x, -y, z-1/2
HTAB C11 Se1_$3
EQIV $4 -x+1, -y, -z+1
HTAB C12 O3_$4
EQIV $5 x, -y, z+1/2
HTAB C14 Se1_$5
HTAB C14 Cl1
HTAB C14 N2
CONF
dfix  1.38 0.01 c12 c13
omit 0 2 0
omit 1 1 0
WGHT    0.160900
EXTI    0.000487
FVAR       0.21042
SE1   7    0.162620    0.023129    0.668572    11.00000    0.16808    0.09233 =
         0.07785    0.00669    0.04394   -0.01207
CU1   4    0.149093    0.128157    0.937925    11.00000    0.14451    0.10967 =
         0.06009    0.00203    0.03361   -0.00983
CL1   3    0.049602    0.103952    1.092126    11.00000    0.20019    0.14114 =
         0.07404   -0.00609    0.06423   -0.03063
CL2   3    0.289344    0.081621    1.014346    11.00000    0.16733    0.12266 =
         0.10104    0.02490    0.01723    0.00032
O1    6    0.275184    0.182513    0.459824    11.00000    0.20501    0.11299 =
         0.09283    0.01267    0.07904   -0.01681
N1    5    0.233114    0.106729    0.541483    11.00000    0.15543    0.09130 =
         0.06895   -0.00150    0.05882    0.00074
N2    5    0.165719    0.126267    0.733701    11.00000    0.11868    0.08407 =
         0.07578    0.00540    0.02792   -0.00524
N3    5    0.107465    0.200802    0.926950    11.00000    0.12247    0.11139 =
         0.07988   -0.01427    0.03966    0.00214
C2    1    0.238803    0.156376    0.545994    11.00000    0.15854    0.08596 =
         0.07669    0.00545    0.04783    0.00017
C3    1    0.196329    0.170408    0.675573    11.00000    0.12870    0.08970 =
         0.07285   -0.00638    0.04134   -0.00452
C4    1    0.187423    0.088963    0.654431    11.00000    0.09812    0.12733 =
         0.07341   -0.00750    0.02398    0.01409
C5    1    0.187810    0.216328    0.716195    11.00000    0.14450    0.08359 =
         0.06852    0.00375    0.03849   -0.00666
AFIX  43
H5    2    0.213348    0.240310    0.661180    11.00000   -1.20000
AFIX   0
C6    1    0.143566    0.233334    0.835690    11.00000    0.11380    0.09141 =
         0.08443   -0.01264    0.00986    0.00230
C7    1    0.131239    0.284217    0.852309    11.00000    0.14139    0.10166 =
         0.09351   -0.01837    0.03185   -0.01132
AFIX  43
H7    2    0.158405    0.305657    0.791474    11.00000   -1.20000
AFIX   0
C8    1    0.079870    0.303200    0.956553    11.00000    0.14877    0.10844 =
         0.10633   -0.00681    0.01118    0.00992
AFIX  43
H8    2    0.069727    0.336769    0.966875    11.00000   -1.20000
AFIX   0
C9    1    0.044519    0.268757    1.044638    11.00000    0.15372    0.14620 =
         0.10649   -0.03717    0.04341    0.00988
AFIX  43
H9    2    0.010032    0.279690    1.117279    11.00000   -1.20000
AFIX   0
C10   1    0.057955    0.220165    1.029567    11.00000    0.16818    0.12572 =
         0.09823   -0.01706    0.05548   -0.00431
AFIX  43
H10   2    0.032229    0.198889    1.092130    11.00000   -1.20000
AFIX   0
C11   1    0.269038    0.076368    0.429372    11.00000    0.10502
AFIX  23
H11A  2    0.228361    0.046002    0.417835    11.00000   -1.20000
H11B  2    0.254994    0.093898    0.339198    11.00000   -1.20000
AFIX   0
C12   1    0.384686    0.064784    0.465792    11.00000    0.16740
AFIX  43
H12   2    0.410258    0.055870    0.383646    11.00000   -1.20000
AFIX   0

C13   1    0.468244    0.062897    0.584144    11.00000    0.12625
AFIX  92
H13A  2    0.455173    0.070864    0.674551    11.00000   -1.20000
H13B  2    0.536674    0.053680    0.572149    11.00000   -1.20000
AFIX   0
C14   1    0.051874    0.024734    0.784962    11.00000    0.19602    0.16089 =
         0.05054    0.00570    0.04595   -0.06049
AFIX  23
H14A  2    0.061759   -0.003505    0.848172    11.00000   -1.20000
H14B  2    0.062756    0.053888    0.844458    11.00000   -1.20000
AFIX   0

O2    6    0.500000    0.125636    0.750000    10.25000    0.18126    0.09306 =
         0.10403    0.00000   -0.00886    0.00000
O3    6    0.500000   -0.005395    0.750000    10.25000    0.26641    0.20736 =
         0.11497    0.00000    0.05836    0.00000
HKLF 4


REM  SIR2014 run in space group C 2   New: C2/c
REM R1 =  0.0855 for    1040 Fo > 4sig(Fo)  and  0.1688 for all    2846 data
REM    192 parameters refined using      1 restraints

END

WGHT      0.1610      0.0000

REM Instructions for potential hydrogen bonds
HTAB C5 O1_$2
HTAB C10 Cl1
HTAB C11 Se1_$3
HTAB C12 O3_$4
HTAB C14 Se1_$5
HTAB C14 Cl1
HTAB C14 N2

REM Highest difference peak  0.638,  deepest hole -0.968,  1-sigma level  0.139
Q1    1   0.1700  0.0800  0.9158  11.00000  0.05    0.64
Q2    1   0.1478 -0.0240  0.6842  11.00000  0.05    0.56
Q3    1   0.1299  0.0801  0.9640  11.00000  0.05    0.56
Q4    1   0.0446  0.1395  1.0604  11.00000  0.05    0.55
Q5    1   0.2699  0.1292  1.0165  11.00000  0.05    0.55
Q6    1   0.1557  0.1773  0.9116  11.00000  0.05    0.51
Q7    1   0.0560  0.1267  0.8753  11.00000  0.05    0.51
Q8    1   0.2832  0.0202  0.7707  11.00000  0.05    0.47
Q9    1   0.5230  0.0678  0.5757  11.00000  0.05    0.46
Q10   1   0.0623  0.0287  0.9504  11.00000  0.05    0.44
Q11   1   0.4459  0.0209  0.4140  11.00000  0.05    0.44
Q12   1   0.2811  0.0223  0.4998  11.00000  0.05    0.42
Q13   1   0.2581  0.0253  0.5444  11.00000  0.05    0.38
Q14   1   0.1580  0.1660  0.8016  11.00000  0.05    0.37
Q15   1   0.0754  0.0277  0.8823  11.00000  0.05    0.36
Q16   1   0.1402  0.1028  1.1004  11.00000  0.05    0.36
Q17   1   0.0621  0.0243  0.5959  11.00000  0.05    0.35
Q18   1   0.1397  0.0697  0.6917  11.00000  0.05    0.34
Q19   1  -0.0288  0.0887  1.2109  11.00000  0.05    0.34
Q20   1   0.0957  0.0500  1.0730  11.00000  0.05    0.34
;
_shelx_res_checksum              85282
####################################################################### 
# 
# This file contains crystal structure data downloaded from the 
# Cambridge Structural Database (CSD) hosted by the Cambridge 
# Crystallographic Data Centre (CCDC).
# 
# Full information about CCDC data access policies and citation 
# guidelines are available at http://www.ccdc.cam.ac.uk/access/V1 
# 
# Audit and citation data items may have been added by the CCDC. 
# Please retain this information to preserve the provenance of 
# this file and to allow appropriate attribution of the data. 
# 
#######################################################################

data_FIN1329
_database_code_depnum_ccdc_archive 'CCDC 2017202'
loop_
_audit_author_name
_audit_author_address
'Elena Beloglazkina'
;Moscow State University
Russia
;
_audit_update_record             
;
2021-06-20 deposited with the CCDC.	2022-02-11 downloaded from the CCDC.
;

_audit_creation_method           SHELXL-2014/7
_shelx_SHELXL_version_number     2014/7
_chemical_name_systematic        ?
_chemical_name_common            ?
_chemical_melting_point          ?
_chemical_formula_moiety         'C13 H12 N3 O Se'
_chemical_formula_sum            'C13 H12 N3 O Se'
_chemical_formula_weight         305.22

loop_
_atom_type_symbol
_atom_type_description
_atom_type_scat_dispersion_real
_atom_type_scat_dispersion_imag
_atom_type_scat_source
C C 0.0181 0.0091 'International Tables Vol C Tables 4.2.6.8 and 6.1.1.4'
H H 0.0000 0.0000 'International Tables Vol C Tables 4.2.6.8 and 6.1.1.4'
N N 0.0311 0.0180 'International Tables Vol C Tables 4.2.6.8 and 6.1.1.4'
O O 0.0492 0.0322 'International Tables Vol C Tables 4.2.6.8 and 6.1.1.4'
Se Se -0.7943 1.1372 'International Tables Vol C Tables 4.2.6.8 and 6.1.1.4'

_space_group_crystal_system      monoclinic
_space_group_IT_number           14
_space_group_name_H-M_alt        'P 21/c'
_space_group_name_Hall           '-P 2ybc'

_shelx_space_group_comment       
;
The symmetry employed for this shelxl refinement is uniquely defined
by the following loop, which should always be used as a source of
symmetry information in preference to the above space-group names.
They are only intended as comments.
;

loop_
_space_group_symop_operation_xyz
'x, y, z'
'-x, y+1/2, -z+1/2'
'-x, -y, -z'
'x, -y-1/2, z-1/2'

_cell_length_a                   6.8328(2)
_cell_length_b                   14.7453(3)
_cell_length_c                   12.9522(2)
_cell_angle_alpha                90
_cell_angle_beta                 99.188(2)
_cell_angle_gamma                90
_cell_volume                     1288.21(5)
_cell_formula_units_Z            4
_cell_measurement_temperature    295(2)
_cell_measurement_reflns_used    10590
_cell_measurement_theta_min      4.59
_cell_measurement_theta_max      70.50

_exptl_crystal_description       BLOCK
_exptl_crystal_colour            ORANGE
_exptl_crystal_density_meas      ?
_exptl_crystal_density_method    ?
_exptl_crystal_density_diffrn    1.574
_exptl_crystal_F_000             612
_exptl_transmission_factor_min   ?
_exptl_transmission_factor_max   ?
_exptl_crystal_size_max          .23
_exptl_crystal_size_mid          .21
_exptl_crystal_size_min          .17
_exptl_absorpt_coefficient_mu    3.881
_exptl_absorpt_correction_type   multi-scan
_exptl_absorpt_process_details   
;
[c.f. r.h. blessing, acta cryst. (1995), a51, 33-38]
;
_exptl_absorpt_correction_T_min  0.228
_exptl_absorpt_correction_T_max  0.747


_diffrn_detector                 Pilatus100K
_diffrn_measurement_device_type  STOE
_diffrn_detector_type            STOE
_diffrn_detector_area_resol_mean 5.81
_diffrn_source                   'Cu GeniX 3D'
_diffrn_source_voltage           50
_diffrn_source_current           0.600
_diffrn_source_power             0.030
_diffrn_radiation_type           'Cu K\a'
_diffrn_radiation_wavelength     1.54186
_diffrn_radiation_monochromator  none
_diffrn_radiation_polarisn_norm  0
_diffrn_radiation_collimation    'focusing mirrors'
_diffrn_ambient_temperature      295
_diffrn_measurement_method       'rotation method'
_diffrn_reflns_number            13255
_diffrn_reflns_av_unetI/netI     0.0304
_diffrn_reflns_av_R_equivalents  0.0441
_diffrn_reflns_limit_h_min       -8
_diffrn_reflns_limit_h_max       6
_diffrn_reflns_limit_k_min       -14
_diffrn_reflns_limit_k_max       17
_diffrn_reflns_limit_l_min       -15
_diffrn_reflns_limit_l_max       15
_diffrn_reflns_theta_min         4.577
_diffrn_reflns_theta_max         70.496
_diffrn_reflns_theta_full        67.686
_diffrn_measured_fraction_theta_max 0.989
_diffrn_measured_fraction_theta_full 0.996
_diffrn_reflns_Laue_measured_fraction_max 0.989
_diffrn_reflns_Laue_measured_fraction_full 0.996
_diffrn_reflns_point_group_measured_fraction_max 0.989
_diffrn_reflns_point_group_measured_fraction_full 0.996
_reflns_number_total             2441
_reflns_number_gt                1818
_reflns_threshold_expression     'I > 2\s(I)'
_reflns_Friedel_coverage         0.000
_reflns_Friedel_fraction_max     .
_reflns_Friedel_fraction_full    .

_reflns_special_details          
;
 Reflections were merged by SHELXL according to the crystal
 class for the calculation of statistics and refinement.
 
 _reflns_Friedel_fraction is defined as the number of unique
 Friedel pairs measured divided by the number that would be
 possible theoretically, ignoring centric projections and
 systematic absences.
;

_computing_data_collection       ?
_computing_cell_refinement       ?
_computing_data_reduction        ?
_computing_structure_solution    ?
_computing_structure_refinement  'SHELXL-2014/7 (Sheldrick, 2014)'
_computing_molecular_graphics    ?
_computing_publication_material  ?
_refine_special_details          ?
_refine_ls_structure_factor_coef Fsqd
_refine_ls_matrix_type           full
_refine_ls_weighting_scheme      calc
_refine_ls_weighting_details     
'w=1/[\s^2^(Fo^2^)+(0.0800P)^2^] where P=(Fo^2^+2Fc^2^)/3'
_atom_sites_solution_primary     ?
_atom_sites_solution_secondary   ?
_atom_sites_solution_hydrogens   mixed
_refine_ls_hydrogen_treatment    mixed
_refine_ls_extinction_method     'SHELXL-2014/7 (Sheldrick 2014'
_refine_ls_extinction_coef       0.0014(4)
_refine_ls_extinction_expression Fc^*^=kFc[1+0.001xFc^2^\l^3^/sin(2\q)]^-1/4^
_refine_ls_number_reflns         2441
_refine_ls_number_parameters     200
_refine_ls_number_restraints     6
_refine_ls_R_factor_all          0.0568
_refine_ls_R_factor_gt           0.0415
_refine_ls_wR_factor_ref         0.1229
_refine_ls_wR_factor_gt          0.1157
_refine_ls_goodness_of_fit_ref   1.038
_refine_ls_restrained_S_all      1.037
_refine_ls_shift/su_max          0.001
_refine_ls_shift/su_mean         0.000

loop_
_atom_site_label
_atom_site_type_symbol
_atom_site_fract_x
_atom_site_fract_y
_atom_site_fract_z
_atom_site_U_iso_or_equiv
_atom_site_adp_type
_atom_site_occupancy
_atom_site_site_symmetry_order
_atom_site_calc_flag
_atom_site_refinement_flags_posn
_atom_site_refinement_flags_adp
_atom_site_refinement_flags_occupancy
_atom_site_disorder_assembly
_atom_site_disorder_group
Se1 Se 0.25246(6) 0.49258(3) 0.60534(3) 0.0648(2) Uani 1 1 d . . . . .
O1 O 0.4456(3) 0.28374(18) 0.92136(16) 0.0609(6) Uani 1 1 d . . . . .
N2 N 0.3287(4) 0.38443(17) 0.78865(19) 0.0488(6) Uani 1 1 d . . . . .
N4 N 0.5561(4) 0.36651(18) 0.6810(2) 0.0499(6) Uani 1 1 d . . . . .
N12 N 1.0544(4) 0.1736(2) 0.7732(2) 0.0565(7) Uani 1 1 d . . . . .
C1 C 0.4582(5) 0.3200(2) 0.8384(2) 0.0470(7) Uani 1 1 d . . . . .
C3 C 0.3962(5) 0.4082(2) 0.6971(2) 0.0492(7) Uani 1 1 d . . . . .
C5 C 0.6053(4) 0.3084(2) 0.7668(2) 0.0448(7) Uani 1 1 d . . . . .
C6 C 0.7559(5) 0.2492(2) 0.7864(2) 0.0480(7) Uani 1 1 d . . . . .
C7 C 0.9119(4) 0.2293(2) 0.7251(2) 0.0467(7) Uani 1 1 d . . . . .
C8 C 0.9182(5) 0.2651(2) 0.6257(3) 0.0532(8) Uani 1 1 d . . . . .
C9 C 1.0759(5) 0.2441(3) 0.5759(3) 0.0595(9) Uani 1 1 d . . . . .
C10 C 1.2214(6) 0.1877(3) 0.6244(3) 0.0635(10) Uani 1 1 d . . . . .
C11 C 1.2042(6) 0.1538(3) 0.7219(3) 0.0638(9) Uani 1 1 d . . . . .
C13 C 0.1556(6) 0.4195(3) 0.8285(3) 0.0609(9) Uani 1 1 d . . . . .
C14 C 0.1947(10) 0.5062(3) 0.8850(3) 0.0892(17) Uani 1 1 d . . . . .
H14 H 0.0779 0.5343 0.8960 0.107 Uiso 1 1 calc R U . . .
C15 C 0.3244(14) 0.5458(5) 0.9172(8) 0.202(6) Uani 1 1 d . U . . .
H15A H 0.4506 0.5250 0.9112 0.243 Uiso 1 1 calc R U . . .
H15B H 0.3092 0.6006 0.9506 0.243 Uiso 1 1 calc R U . . .
C16 C 0.4036(7) 0.4743(3) 0.4902(3) 0.0613(9) Uani 1 1 d . . . . .
H6 H 0.763(5) 0.215(3) 0.848(3) 0.052(9) Uiso 1 1 d . . . . .
H8 H 0.822(6) 0.300(3) 0.597(3) 0.073(12) Uiso 1 1 d . . . . .
H9 H 1.085(6) 0.271(3) 0.507(3) 0.074(11) Uiso 1 1 d . . . . .
H10 H 1.332(7) 0.177(3) 0.593(4) 0.082(13) Uiso 1 1 d . . . . .
H11 H 1.303(6) 0.117(3) 0.759(3) 0.077(12) Uiso 1 1 d . . . . .
H131 H 0.116(6) 0.373(3) 0.873(4) 0.081(13) Uiso 1 1 d . . . . .
H132 H 0.046(6) 0.424(3) 0.771(3) 0.069(11) Uiso 1 1 d . . . . .
H161 H 0.294(7) 0.499(2) 0.430(4) 0.064(11) Uiso 1 1 d . . . . .
H162 H 0.409(6) 0.408(3) 0.487(3) 0.061(10) Uiso 1 1 d . . . . .

loop_
_atom_site_aniso_label
_atom_site_aniso_U_11
_atom_site_aniso_U_22
_atom_site_aniso_U_33
_atom_site_aniso_U_23
_atom_site_aniso_U_13
_atom_site_aniso_U_12
Se1 0.0767(3) 0.0627(3) 0.0586(3) 0.01777(17) 0.0215(2) 0.01282(19)
O1 0.0761(14) 0.0740(16) 0.0354(11) 0.0095(10) 0.0177(10) -0.0045(13)
N2 0.0615(15) 0.0492(15) 0.0398(13) 0.0004(11) 0.0204(11) -0.0004(12)
N4 0.0608(15) 0.0490(15) 0.0420(13) 0.0074(11) 0.0149(11) -0.0011(13)
N12 0.0556(15) 0.0670(19) 0.0461(14) 0.0036(13) 0.0060(12) -0.0056(14)
C1 0.0580(17) 0.0485(17) 0.0353(15) -0.0023(12) 0.0101(12) -0.0067(14)
C3 0.0620(18) 0.0457(17) 0.0417(16) 0.0041(13) 0.0132(13) -0.0055(15)
C5 0.0538(16) 0.0510(18) 0.0305(13) 0.0002(12) 0.0101(12) -0.0067(14)
C6 0.0555(17) 0.0517(18) 0.0369(15) 0.0037(14) 0.0078(13) -0.0065(15)
C7 0.0505(15) 0.0506(18) 0.0393(15) -0.0005(12) 0.0077(13) -0.0084(14)
C8 0.0641(19) 0.056(2) 0.0404(16) -0.0018(14) 0.0122(15) -0.0009(17)
C9 0.070(2) 0.067(2) 0.0440(19) -0.0051(16) 0.0163(16) -0.0085(18)
C10 0.058(2) 0.080(3) 0.055(2) -0.0120(18) 0.0178(17) -0.0076(19)
C11 0.056(2) 0.079(3) 0.055(2) -0.0010(18) 0.0053(16) 0.0008(19)
C13 0.065(2) 0.074(3) 0.0476(19) 0.0010(17) 0.0207(17) 0.0060(19)
C14 0.118(4) 0.089(4) 0.055(2) -0.014(2) -0.003(2) 0.051(3)
C15 0.231(8) 0.071(4) 0.239(10) -0.030(5) -0.162(8) 0.029(5)
C16 0.083(2) 0.061(2) 0.0408(17) 0.0102(16) 0.0111(16) -0.003(2)

_geom_special_details            
;
 All esds (except the esd in the dihedral angle between two l.s. planes)
 are estimated using the full covariance matrix.  The cell esds are taken
 into account individually in the estimation of esds in distances, angles
 and torsion angles; correlations between esds in cell parameters are only
 used when they are defined by crystal symmetry.  An approximate (isotropic)
 treatment of cell esds is used for estimating esds involving l.s. planes.
;

loop_
_geom_bond_atom_site_label_1
_geom_bond_atom_site_label_2
_geom_bond_distance
_geom_bond_site_symmetry_2
_geom_bond_publ_flag
Se1 C3 1.884(3) . ?
Se1 C16 1.963(4) . ?
O1 C1 1.215(4) . ?
N2 C3 1.384(4) . ?
N2 C1 1.385(4) . ?
N2 C13 1.459(4) . ?
N4 C3 1.300(4) . ?
N4 C5 1.401(4) . ?
N12 C11 1.339(5) . ?
N12 C7 1.348(4) . ?
C1 C5 1.482(4) . ?
C5 C6 1.342(5) . ?
C6 C7 1.457(4) . ?
C6 H6 0.93(4) . ?
C7 C8 1.399(5) . ?
C8 C9 1.377(5) . ?
C8 H8 0.87(4) . ?
C9 C10 1.369(6) . ?
C9 H9 0.99(4) . ?
C10 C11 1.381(6) . ?
C10 H10 0.93(5) . ?
C11 H11 0.94(4) . ?
C13 C14 1.476(6) . ?
C13 H131 0.95(5) . ?
C13 H132 0.97(4) . ?
C14 C15 1.087(9) . ?
C14 H14 0.9300 . ?
C15 H15A 0.9300 . ?
C15 H15B 0.9300 . ?
C16 C16 1.506(9) 3_666 ?
C16 H161 1.06(5) . ?
C16 H162 0.98(4) . ?

loop_
_geom_angle_atom_site_label_1
_geom_angle_atom_site_label_2
_geom_angle_atom_site_label_3
_geom_angle
_geom_angle_site_symmetry_1
_geom_angle_site_symmetry_3
_geom_angle_publ_flag
C3 Se1 C16 95.96(16) . . ?
C3 N2 C1 107.3(3) . . ?
C3 N2 C13 127.8(3) . . ?
C1 N2 C13 124.9(3) . . ?
C3 N4 C5 105.3(3) . . ?
C11 N12 C7 117.2(3) . . ?
O1 C1 N2 125.6(3) . . ?
O1 C1 C5 130.8(3) . . ?
N2 C1 C5 103.6(2) . . ?
N4 C3 N2 114.9(3) . . ?
N4 C3 Se1 125.3(2) . . ?
N2 C3 Se1 119.8(2) . . ?
C6 C5 N4 128.9(3) . . ?
C6 C5 C1 122.2(3) . . ?
N4 C5 C1 108.9(3) . . ?
C5 C6 C7 129.3(3) . . ?
C5 C6 H6 116(2) . . ?
C7 C6 H6 114(2) . . ?
N12 C7 C8 121.9(3) . . ?
N12 C7 C6 114.1(3) . . ?
C8 C7 C6 124.0(3) . . ?
C9 C8 C7 119.2(3) . . ?
C9 C8 H8 122(3) . . ?
C7 C8 H8 119(3) . . ?
C10 C9 C8 119.1(3) . . ?
C10 C9 H9 121(2) . . ?
C8 C9 H9 120(2) . . ?
C9 C10 C11 118.6(4) . . ?
C9 C10 H10 119(3) . . ?
C11 C10 H10 122(3) . . ?
N12 C11 C10 123.9(4) . . ?
N12 C11 H11 115(3) . . ?
C10 C11 H11 121(3) . . ?
N2 C13 C14 112.9(4) . . ?
N2 C13 H131 106(3) . . ?
C14 C13 H131 111(3) . . ?
N2 C13 H132 109(2) . . ?
C14 C13 H132 112(2) . . ?
H131 C13 H132 105(4) . . ?
C15 C14 C13 136.6(7) . . ?
C15 C14 H14 111.7 . . ?
C13 C14 H14 111.7 . . ?
C14 C15 H15A 120.0 . . ?
C14 C15 H15B 120.0 . . ?
H15A C15 H15B 120.0 . . ?
C16 C16 Se1 110.8(4) 3_666 . ?
C16 C16 H161 116(2) 3_666 . ?
Se1 C16 H161 96(2) . . ?
C16 C16 H162 118(2) 3_666 . ?
Se1 C16 H162 101(2) . . ?
H161 C16 H162 110(3) . . ?

loop_
_geom_torsion_atom_site_label_1
_geom_torsion_atom_site_label_2
_geom_torsion_atom_site_label_3
_geom_torsion_atom_site_label_4
_geom_torsion
_geom_torsion_site_symmetry_1
_geom_torsion_site_symmetry_2
_geom_torsion_site_symmetry_3
_geom_torsion_site_symmetry_4
_geom_torsion_publ_flag
C3 N2 C1 O1 179.8(3) . . . . ?
C13 N2 C1 O1 0.2(5) . . . . ?
C3 N2 C1 C5 -0.4(3) . . . . ?
C13 N2 C1 C5 -180.0(3) . . . . ?
C5 N4 C3 N2 0.4(4) . . . . ?
C5 N4 C3 Se1 -177.5(2) . . . . ?
C1 N2 C3 N4 0.0(4) . . . . ?
C13 N2 C3 N4 179.5(3) . . . . ?
C1 N2 C3 Se1 178.1(2) . . . . ?
C13 N2 C3 Se1 -2.4(5) . . . . ?
C16 Se1 C3 N4 7.4(3) . . . . ?
C16 Se1 C3 N2 -170.5(3) . . . . ?
C3 N4 C5 C6 178.5(3) . . . . ?
C3 N4 C5 C1 -0.7(3) . . . . ?
O1 C1 C5 C6 1.2(5) . . . . ?
N2 C1 C5 C6 -178.6(3) . . . . ?
O1 C1 C5 N4 -179.5(3) . . . . ?
N2 C1 C5 N4 0.7(3) . . . . ?
N4 C5 C6 C7 0.8(6) . . . . ?
C1 C5 C6 C7 179.9(3) . . . . ?
C11 N12 C7 C8 0.2(5) . . . . ?
C11 N12 C7 C6 -178.9(3) . . . . ?
C5 C6 C7 N12 172.5(3) . . . . ?
C5 C6 C7 C8 -6.5(5) . . . . ?
N12 C7 C8 C9 -1.0(5) . . . . ?
C6 C7 C8 C9 178.0(3) . . . . ?
C7 C8 C9 C10 0.9(5) . . . . ?
C8 C9 C10 C11 0.0(5) . . . . ?
C7 N12 C11 C10 0.8(5) . . . . ?
C9 C10 C11 N12 -1.0(6) . . . . ?
C3 N2 C13 C14 -82.7(4) . . . . ?
C1 N2 C13 C14 96.8(4) . . . . ?
N2 C13 C14 C15 -13.5(11) . . . . ?

loop_
_geom_hbond_atom_site_label_D
_geom_hbond_atom_site_label_H
_geom_hbond_atom_site_label_A
_geom_hbond_distance_DH
_geom_hbond_distance_HA
_geom_hbond_distance_DA
_geom_hbond_angle_DHA
_geom_hbond_site_symmetry_A
C8 H8 N4 0.87(4) 2.47(4) 3.072(5) 128(4) .
C10 H10 O1 0.93(5) 2.54(5) 3.275(4) 137(3) 4_665

_refine_diff_density_max         0.825
_refine_diff_density_min         -0.520
_refine_diff_density_rms         0.073

_shelx_res_file                  
;

    shelx.res created by SHELXL-2014/7


TITL shelxt_a.res in P2(1)/c
REM Old TITL   in P21/c

REM SHELXT solution in P2(1)/c
REM R1 0.163,  Rweak 0.015,  Alpha 0.023,  Orientation as input
REM Formula found by SHELXT:  C12 N3 O2 Se

CELL  1.54186   6.8328  14.7453  12.9522   90.000   99.188   90.000
ZERR    4.000   0.0002   0.0003   0.0002    0.000    0.002    0.000
LATT  1
SYMM -X, 1/2+Y, 1/2-Z
SFAC C H N O SE
UNIT  52   48   12   4    4
L.S. 10
BOND $H
acta
LIST 4
FMAP 2
PLAN 40
HTAB
CONF
HTAB C8 N4
EQIV $1 x+1, -y+1/2, z-1/2
HTAB C10 O1_$1
ISOR C15
WGHT    0.080000
EXTI    0.001406
FVAR       0.71713
SE1   5    0.252461    0.492579    0.605342    11.00000    0.07675    0.06270 =
         0.05859    0.01777    0.02151    0.01282
O1    4    0.445565    0.283735    0.921358    11.00000    0.07612    0.07401 =
         0.03544    0.00950    0.01769   -0.00449
N2    3    0.328715    0.384431    0.788649    11.00000    0.06148    0.04920 =
         0.03976    0.00045    0.02040   -0.00042
N4    3    0.556145    0.366507    0.681024    11.00000    0.06076    0.04900 =
         0.04204    0.00739    0.01488   -0.00107
N12   3    1.054426    0.173638    0.773218    11.00000    0.05559    0.06703 =
         0.04608    0.00356    0.00595   -0.00562
C1    1    0.458201    0.319965    0.838386    11.00000    0.05804    0.04853 =
         0.03528   -0.00233    0.01007   -0.00667
C3    1    0.396173    0.408249    0.697095    11.00000    0.06198    0.04567 =
         0.04168    0.00408    0.01317   -0.00553
C5    1    0.605329    0.308368    0.766786    11.00000    0.05384    0.05098 =
         0.03052    0.00018    0.01005   -0.00673
C6    1    0.755873    0.249216    0.786430    11.00000    0.05547    0.05167 =
         0.03694    0.00373    0.00781   -0.00652
C7    1    0.911871    0.229306    0.725143    11.00000    0.05050    0.05056 =
         0.03930   -0.00053    0.00768   -0.00842
C8    1    0.918190    0.265072    0.625722    11.00000    0.06407    0.05641 =
         0.04036   -0.00178    0.01223   -0.00092
C9    1    1.075875    0.244095    0.575887    11.00000    0.07001    0.06671 =
         0.04405   -0.00505    0.01632   -0.00846
C10   1    1.221353    0.187687    0.624399    11.00000    0.05829    0.07971 =
         0.05526   -0.01201    0.01778   -0.00756
C11   1    1.204207    0.153768    0.721897    11.00000    0.05622    0.07862 =
         0.05543   -0.00097    0.00525    0.00077
C13   1    0.155628    0.419498    0.828501    11.00000    0.06490    0.07404 =
         0.04761    0.00104    0.02072    0.00603
C14   1    0.194705    0.506217    0.885014    11.00000    0.11793    0.08945 =
         0.05451   -0.01446   -0.00324    0.05147
AFIX  43
H14   2    0.077873    0.534281    0.895981    11.00000   -1.20000
AFIX   0
C15   1    0.324416    0.545846    0.917164    11.00000    0.23126    0.07148 =
         0.23855   -0.02987   -0.16216    0.02879
AFIX  93
H15A  2    0.450573    0.524970    0.911225    11.00000   -1.20000
H15B  2    0.309191    0.600614    0.950598    11.00000   -1.20000
AFIX   0
C16   1    0.403615    0.474270    0.490222    11.00000    0.08252    0.06096 =
         0.04083    0.01016    0.01114   -0.00323

H6    2    0.762790    0.214930    0.847553    11.00000    0.05245
H8    2    0.822132    0.299618    0.597293    11.00000    0.07317
H9    2    1.085218    0.271494    0.506766    11.00000    0.07394
H10   2    1.331866    0.177156    0.593023    11.00000    0.08214
H11   2    1.303356    0.116654    0.758673    11.00000    0.07702
H131  2    0.115958    0.373414    0.872649    11.00000    0.08052
H132  2    0.046478    0.424319    0.771338    11.00000    0.06929
H161  2    0.293980    0.499350    0.430280    11.00000    0.06431
H162  2    0.409481    0.408097    0.487307    11.00000    0.06138
HKLF 4

REM  shelxt_a.res in P2(1)/c
REM R1 =  0.0415 for    1818 Fo > 4sig(Fo)  and  0.0568 for all    2441 data
REM    200 parameters refined using      6 restraints

END

WGHT      0.0830      0.0000

REM Instructions for potential hydrogen bonds
HTAB C8 N4
HTAB C10 O1_$1

REM Highest difference peak  0.825,  deepest hole -0.520,  1-sigma level  0.073
Q1    1   0.3342  0.4978  0.6644  11.00000  0.05    0.82
Q2    1   0.2069  0.5331  0.9889  11.00000  0.05    0.69
Q3    1   0.2468  0.4330  0.5994  11.00000  0.05    0.55
Q4    1   0.2617  0.5625  0.6108  11.00000  0.05    0.36
Q5    1   0.7184  0.2983  0.7883  11.00000  0.05    0.25
Q6    1   0.4318  0.3737  0.8362  11.00000  0.05    0.23
Q7    1   0.1880  0.4909  0.5234  11.00000  0.05    0.21
Q8    1   0.1581  0.5107  0.8994  11.00000  0.05    0.20
Q9    1   0.2696  0.4211  0.8178  11.00000  0.05    0.20
Q10   1   0.2631  0.5594  0.8126  11.00000  0.05    0.20
Q11   1   1.2401  0.1957  0.6813  11.00000  0.05    0.19
Q12   1   1.1799  0.2375  0.6229  11.00000  0.05    0.18
Q13   1   0.4241  0.2587  0.9058  11.00000  0.05    0.17
Q14   1   0.4161  0.2607  0.9315  11.00000  0.05    0.17
Q15   1   0.0763  0.5108  0.5466  11.00000  0.05    0.17
Q16   1   0.9357  0.2695  0.6992  11.00000  0.05    0.17
Q17   1   0.4697  0.3342  0.9176  11.00000  0.05    0.16
Q18   1   0.3515  0.6136  0.9489  11.00000  0.05    0.16
Q19   1   1.0925  0.1881  0.5874  11.00000  0.05    0.16
Q20   1  -0.2265  0.4640  0.7814  11.00000  0.05    0.16
Q21   1  -0.1893  0.5100  0.8740  11.00000  0.05    0.15
Q22   1   0.3156  0.3450  0.7891  11.00000  0.05    0.15
Q23   1   0.5708  0.3074  0.6989  11.00000  0.05    0.15
Q24   1  -0.1465  0.5154  0.8608  11.00000  0.05    0.15
Q25   1   0.5359  0.4113  0.6987  11.00000  0.05    0.15
Q26   1   0.0441  0.5067  0.9311  11.00000  0.05    0.15
Q27   1   0.3649  0.4780  0.4355  11.00000  0.05    0.15
Q28   1   0.2095  0.4337  0.8972  11.00000  0.05    0.14
Q29   1   1.3534  0.1017  0.5861  11.00000  0.05    0.14
Q30   1   0.6242  0.3660  0.7307  11.00000  0.05    0.14
Q31   1   0.4847  0.3535  0.6232  11.00000  0.05    0.14
Q32   1   0.1912  0.4860  0.8344  11.00000  0.05    0.14
Q33   1   1.1768  0.1468  0.6443  11.00000  0.05    0.14
Q34   1   0.8940  0.3139  0.6233  11.00000  0.05    0.13
Q35   1   1.4904  0.1666  0.6004  11.00000  0.05    0.13
Q36   1   0.7123  0.3901  0.8614  11.00000  0.05    0.13
Q37   1   0.4903  0.5046  0.8901  11.00000  0.05    0.13
Q38   1   0.9951  0.2133  0.7377  11.00000  0.05    0.13
Q39   1  -0.0618  0.4622  0.9139  11.00000  0.05    0.13
Q40   1   0.1184  0.3466  0.8654  11.00000  0.05    0.12
;
_shelx_res_checksum              84306
####################################################################### 
# 
# This file contains crystal structure data downloaded from the 
# Cambridge Structural Database (CSD) hosted by the Cambridge 
# Crystallographic Data Centre (CCDC).
# 
# Full information about CCDC data access policies and citation 
# guidelines are available at http://www.ccdc.cam.ac.uk/access/V1 
# 
# Audit and citation data items may have been added by the CCDC. 
# Please retain this information to preserve the provenance of 
# this file and to allow appropriate attribution of the data. 
# 
#######################################################################

data_dg4clsex2
_database_code_depnum_ccdc_archive 'CCDC 2125345'
loop_
_audit_author_name
_audit_author_address
'Tafeenko Victor'
;Moscow State University (MSU)
Russia
;
_audit_update_record             
;
2021-11-30 deposited with the CCDC.	2022-02-11 downloaded from the CCDC.
;

_audit_creation_method           SHELXL-2016/6
_shelx_SHELXL_version_number     2016/6
_chemical_name_systematic        ?
_chemical_name_common            ?
_chemical_melting_point          ?
_chemical_formula_moiety         'C32 H18 Cl3 Cu N6 O6 Se2, C2 H3 N'
_chemical_formula_sum            'C34 H21 Cl3 Cu N7 O6 Se2'
_chemical_formula_weight         951.39

loop_
_atom_type_symbol
_atom_type_description
_atom_type_scat_dispersion_real
_atom_type_scat_dispersion_imag
_atom_type_scat_source
C C 0.0181 0.0091 'International Tables Vol C Tables 4.2.6.8 and 6.1.1.4'
H H 0.0000 0.0000 'International Tables Vol C Tables 4.2.6.8 and 6.1.1.4'
Cl Cl 0.3639 0.7018 'International Tables Vol C Tables 4.2.6.8 and 6.1.1.4'
Cu Cu -1.9646 0.5888 'International Tables Vol C Tables 4.2.6.8 and 6.1.1.4'
N N 0.0311 0.0180 'International Tables Vol C Tables 4.2.6.8 and 6.1.1.4'
O O 0.0492 0.0322 'International Tables Vol C Tables 4.2.6.8 and 6.1.1.4'
Se Se -0.7943 1.1372 'International Tables Vol C Tables 4.2.6.8 and 6.1.1.4'

_space_group_crystal_system      monoclinic
_space_group_IT_number           14
_space_group_name_H-M_alt        'P 21/c'
_space_group_name_Hall           '-P 2ybc'

_shelx_space_group_comment       
;
The symmetry employed for this shelxl refinement is uniquely defined
by the following loop, which should always be used as a source of
symmetry information in preference to the above space-group names.
They are only intended as comments.
;

loop_
_space_group_symop_operation_xyz
'x, y, z'
'-x, y+1/2, -z+1/2'
'-x, -y, -z'
'x, -y-1/2, z-1/2'

_cell_length_a                   8.1846(4)
_cell_length_b                   13.6156(7)
_cell_length_c                   33.9630(10)
_cell_angle_alpha                90
_cell_angle_beta                 93.899(4)
_cell_angle_gamma                90
_cell_volume                     3776.0(3)
_cell_formula_units_Z            4
_cell_measurement_temperature    295(2)
_cell_measurement_reflns_used    11335
_cell_measurement_theta_min      3.67
_cell_measurement_theta_max      66.67

_exptl_crystal_description       BLOCK
_exptl_crystal_colour            RED
_exptl_crystal_density_meas      ?
_exptl_crystal_density_method    ?
_exptl_crystal_density_diffrn    1.674
_exptl_crystal_F_000             1880
_exptl_transmission_factor_min   ?
_exptl_transmission_factor_max   ?
_exptl_crystal_size_max          .15
_exptl_crystal_size_mid          .11
_exptl_crystal_size_min          .05
_exptl_absorpt_coefficient_mu    5.434
_exptl_absorpt_correction_type   multi-scan
_exptl_absorpt_process_details   
;
[c.f. r.h. blessing, acta cryst. (1995), a51, 33-38]
;
_exptl_absorpt_correction_T_min  0.403
_exptl_absorpt_correction_T_max  0.706

_diffrn_ambient_temperature      295
_diffrn_detector                 Pilatus100K
_diffrn_measurement_device_type  STOE
_diffrn_detector_type            STOE
_diffrn_detector_area_resol_mean 5.81
_diffrn_source                   'Cu GeniX 3D'
_diffrn_source_voltage           50
_diffrn_source_current           0.600
_diffrn_source_power             0.030
_diffrn_radiation_type           'Cu K\a'
_diffrn_radiation_wavelength     1.54186
_diffrn_radiation_monochromator  none
_diffrn_radiation_polarisn_norm  0
_diffrn_radiation_collimation    'focusing mirrors'
_diffrn_reflns_number            12034
_diffrn_reflns_av_unetI/netI     0.2227
_diffrn_reflns_av_R_equivalents  ?
_diffrn_reflns_limit_h_min       -9
_diffrn_reflns_limit_h_max       4
_diffrn_reflns_limit_k_min       -16
_diffrn_reflns_limit_k_max       16
_diffrn_reflns_limit_l_min       -40
_diffrn_reflns_limit_l_max       40
_diffrn_reflns_theta_min         2.608
_diffrn_reflns_theta_max         66.780
_diffrn_reflns_theta_full        66.780
_diffrn_measured_fraction_theta_max 0.838
_diffrn_measured_fraction_theta_full 0.838
_diffrn_reflns_Laue_measured_fraction_max 0.838
_diffrn_reflns_Laue_measured_fraction_full 0.838
_diffrn_reflns_point_group_measured_fraction_max 0.838
_diffrn_reflns_point_group_measured_fraction_full 0.838
_reflns_number_total             12034
_reflns_number_gt                4591
_reflns_threshold_expression     'I > 2\s(I)'
_reflns_Friedel_coverage         0.000
_reflns_Friedel_fraction_max     .
_reflns_Friedel_fraction_full    .

_reflns_special_details          
;
 _reflns_Friedel_fraction is defined as the number of unique
 Friedel pairs measured divided by the number that would be
 possible theoretically, ignoring centric projections and
 systematic absences.
;

_computing_data_collection       ?
_computing_cell_refinement       ?
_computing_data_reduction        ?
_computing_structure_solution    ?
_computing_structure_refinement  'SHELXL-2016/6 (Sheldrick, 2016)'
_computing_molecular_graphics    ?
_computing_publication_material  ?
_refine_special_details          'Refined as a 2-component twin.,Twin'
_refine_ls_structure_factor_coef Fsqd
_refine_ls_matrix_type           full
_refine_ls_weighting_scheme      calc
_refine_ls_weighting_details     
'w=1/[\s^2^(Fo^2^)+(0.1190P)^2^] where P=(Fo^2^+2Fc^2^)/3'
_atom_sites_solution_primary     ?
_atom_sites_solution_secondary   ?
_atom_sites_solution_hydrogens   geom
_refine_ls_hydrogen_treatment    constr
_refine_ls_extinction_method     none
_refine_ls_extinction_coef       .
_refine_ls_number_reflns         12034
_refine_ls_number_parameters     480
_refine_ls_number_restraints     18
_refine_ls_R_factor_all          0.1701
_refine_ls_R_factor_gt           0.0931
_refine_ls_wR_factor_ref         0.2448
_refine_ls_wR_factor_gt          0.2189
_refine_ls_goodness_of_fit_ref   0.837
_refine_ls_restrained_S_all      0.837
_refine_ls_shift/su_max          0.001
_refine_ls_shift/su_mean         0.000

loop_
_atom_site_label
_atom_site_type_symbol
_atom_site_fract_x
_atom_site_fract_y
_atom_site_fract_z
_atom_site_U_iso_or_equiv
_atom_site_adp_type
_atom_site_occupancy
_atom_site_site_symmetry_order
_atom_site_calc_flag
_atom_site_refinement_flags_posn
_atom_site_refinement_flags_adp
_atom_site_refinement_flags_occupancy
_atom_site_disorder_assembly
_atom_site_disorder_group
Cu1 Cu 0.7637(4) 0.4226(2) 0.34211(6) 0.0479(8) Uani 1 1 d . . . . .
Se1A Se 0.4046(3) 0.60708(18) 0.36210(5) 0.0566(7) Uani 1 1 d . . . . .
Cl2A Cl 0.0633(9) 0.8277(6) 0.50041(17) 0.116(3) Uani 1 1 d . . . . .
O1A O 0.7769(16) 0.5714(11) 0.4876(3) 0.063(4) Uani 1 1 d . . . . .
N1A N 0.706(2) 0.5059(12) 0.3866(3) 0.048(4) Uani 1 1 d . . . . .
N2A N 0.5840(17) 0.5912(11) 0.4354(3) 0.043(4) Uani 1 1 d . . . . .
N3A N 1.0131(18) 0.4117(13) 0.3633(3) 0.054(4) Uani 1 1 d . . . . .
C2A C 0.574(3) 0.5616(15) 0.3952(4) 0.055(6) Uani 1 1 d . . . . .
C3A C 0.733(2) 0.5585(14) 0.4540(4) 0.047(5) Uani 1 1 d . . . . .
C4A C 0.811(2) 0.5020(13) 0.4230(4) 0.036(4) Uani 1 1 d . . . . .
C5A C 0.954(2) 0.4571(15) 0.4293(4) 0.050(5) Uani 1 1 d . . . . .
H5A H 0.998006 0.457981 0.455243 0.059 Uiso 1 1 calc R U . . .
C6A C 1.055(3) 0.4058(15) 0.4010(4) 0.054(5) Uani 1 1 d . . . . .
C7A C 1.191(3) 0.3549(17) 0.4168(5) 0.071(7) Uani 1 1 d . . . . .
H7A H 1.218242 0.353876 0.443877 0.085 Uiso 1 1 calc R U . . .
C8A C 1.282(3) 0.3078(17) 0.3918(5) 0.071(7) Uani 1 1 d . . . . .
H8A H 1.371929 0.271205 0.401532 0.086 Uiso 1 1 calc R U . . .
C9A C 1.247(3) 0.3124(17) 0.3529(5) 0.064(6) Uani 1 1 d . . . . .
H9A H 1.306448 0.276402 0.335539 0.077 Uiso 1 1 calc R U . . .
C10A C 1.117(3) 0.3728(16) 0.3388(4) 0.069(7) Uani 1 1 d . . . . .
H10A H 1.102410 0.386067 0.311938 0.083 Uiso 1 1 calc R U . . .
C11A C 0.460(2) 0.6502(15) 0.4537(4) 0.042(5) Uani 1 1 d . . . . .
C12A C 0.309(3) 0.608(2) 0.4564(6) 0.080(7) Uani 1 1 d . . . . .
H12A H 0.290585 0.543136 0.448487 0.096 Uiso 1 1 calc R U . . .
C13A C 0.185(3) 0.663(2) 0.4712(6) 0.087(9) Uani 1 1 d . . . . .
H13A H 0.081292 0.636201 0.473147 0.104 Uiso 1 1 calc R U . . .
C14A C 0.213(3) 0.755(2) 0.4823(5) 0.067(7) Uani 1 1 d . . . . .
C15A C 0.374(3) 0.8002(18) 0.4832(6) 0.074(7) Uani 1 1 d . . . . .
H15A H 0.393539 0.862986 0.493239 0.089 Uiso 1 1 calc R U . . .
C16A C 0.500(3) 0.7419(16) 0.4675(5) 0.071(7) Uani 1 1 d . . . . .
H16A H 0.606250 0.765834 0.466810 0.085 Uiso 1 1 calc R U . . .
C17A C 0.480(2) 0.5667(14) 0.3133(4) 0.048(5) Uani 1 1 d . U . . .
Cl1 Cl 0.7644(7) -0.1195(4) 0.26799(11) 0.0537(13) Uani 1 1 d . . . . .
O2 O 0.812(3) -0.0223(11) 0.2557(4) 0.103(7) Uani 1 1 d . . . . .
O3 O 0.734(3) -0.1223(12) 0.3082(3) 0.104(6) Uani 1 1 d . . . . .
O4 O 0.899(2) -0.1838(13) 0.2623(5) 0.095(5) Uani 1 1 d . . . . .
O5 O 0.635(2) -0.1577(13) 0.2412(5) 0.117(7) Uani 1 1 d . . . . .
Se1B Se 0.6991(3) 0.59670(18) 0.24899(5) 0.0694(8) Uani 1 1 d . . . . .
Cl2B Cl 0.7291(9) 0.5641(5) 0.05463(12) 0.102(2) Uani 1 1 d . . . . .
O1B O 0.7519(17) 0.2454(9) 0.2023(3) 0.052(3) Uani 1 1 d . . . . .
N1B N 0.7341(19) 0.4067(11) 0.2841(3) 0.045(4) Uani 1 1 d . . . . .
N2B N 0.7403(18) 0.4101(11) 0.2176(3) 0.043(4) Uani 1 1 d . . . . .
N3B N 0.7186(17) 0.2751(11) 0.3578(3) 0.041(4) Uani 1 1 d . . . . .
C2B C 0.728(2) 0.4591(12) 0.2514(4) 0.043(5) Uani 1 1 d . . . . .
C3B C 0.751(2) 0.3105(15) 0.2274(4) 0.044(4) Uani 1 1 d . U . . .
C4B C 0.746(2) 0.3022(14) 0.2687(4) 0.043(4) Uani 1 1 d . . . . .
C5B C 0.744(3) 0.2215(14) 0.2883(5) 0.055(5) Uani 1 1 d . . . . .
H5B H 0.751446 0.165314 0.272961 0.066 Uiso 1 1 calc R U . . .
C6B C 0.731(2) 0.2026(14) 0.3298(4) 0.045(5) Uani 1 1 d . . . . .
C7B C 0.722(2) 0.1005(14) 0.3421(5) 0.049(5) Uani 1 1 d . . . . .
H7B H 0.724781 0.050072 0.323659 0.058 Uiso 1 1 calc R U . . .
C8B C 0.710(3) 0.0799(19) 0.3810(6) 0.069(6) Uani 1 1 d . . . . .
H8B H 0.700709 0.015013 0.389169 0.082 Uiso 1 1 calc R U . . .
C9B C 0.710(3) 0.1566(19) 0.4089(6) 0.074(7) Uani 1 1 d . . . . .
H9B H 0.711546 0.143682 0.435811 0.088 Uiso 1 1 calc R U . . .
C10B C 0.708(3) 0.2498(18) 0.3949(4) 0.063(7) Uani 1 1 d . . . . .
H10B H 0.698259 0.300158 0.413120 0.075 Uiso 1 1 calc R U . . .
C11B C 0.740(2) 0.4492(13) 0.1781(4) 0.038(5) Uani 1 1 d . . . . .
C12B C 0.855(2) 0.5159(16) 0.1688(5) 0.057(5) Uani 1 1 d . . . . .
H12B H 0.936310 0.537145 0.187397 0.068 Uiso 1 1 calc R U . . .
C13B C 0.847(3) 0.5507(15) 0.1300(5) 0.057(6) Uani 1 1 d . . . . .
H13B H 0.920423 0.598830 0.123111 0.068 Uiso 1 1 calc R U . . .
C14B C 0.737(3) 0.5176(19) 0.1026(4) 0.070(7) Uani 1 1 d . . . . .
C15B C 0.625(3) 0.4493(15) 0.1119(4) 0.055(6) Uani 1 1 d . . . . .
H15B H 0.548421 0.426412 0.092451 0.066 Uiso 1 1 calc R U . . .
C16B C 0.623(2) 0.4141(15) 0.1495(4) 0.053(6) Uani 1 1 d . . . . .
H16B H 0.545152 0.367876 0.155988 0.063 Uiso 1 1 calc R U . . .
C17B C 0.638(3) 0.6202(15) 0.3024(4) 0.061(6) Uani 1 1 d . U . . .
N5 N 0.762(4) 0.802(3) 0.4065(8) 0.167(14) Uani 1 1 d . . . . .
C18 C 0.873(4) 0.777(2) 0.3896(8) 0.091(9) Uani 1 1 d . . . . .
C19 C 1.005(4) 0.743(2) 0.3673(7) 0.112(11) Uani 1 1 d . . . . .
H19A H 0.998955 0.672457 0.364727 0.169 Uiso 1 1 calc R U . . .
H19B H 1.107463 0.760649 0.380645 0.169 Uiso 1 1 calc R U . . .
H19C H 0.995914 0.772054 0.341529 0.169 Uiso 1 1 calc R U . . .

loop_
_atom_site_aniso_label
_atom_site_aniso_U_11
_atom_site_aniso_U_22
_atom_site_aniso_U_33
_atom_site_aniso_U_23
_atom_site_aniso_U_13
_atom_site_aniso_U_12
Cu1 0.0462(19) 0.0473(19) 0.0490(11) -0.0074(12) -0.0055(11) 0.0056(16)
Se1A 0.0440(14) 0.0695(17) 0.0547(9) -0.0084(10) -0.0078(8) 0.0194(14)
Cl2A 0.072(6) 0.155(8) 0.122(4) -0.051(4) 0.011(4) 0.045(6)
O1A 0.053(10) 0.088(12) 0.046(6) -0.008(6) -0.007(5) 0.013(9)
N1A 0.048(12) 0.049(11) 0.043(6) 0.001(7) -0.021(6) -0.012(9)
N2A 0.031(10) 0.051(10) 0.048(6) -0.008(7) 0.003(6) 0.012(9)
N3A 0.032(10) 0.089(14) 0.038(6) 0.002(7) -0.004(6) -0.008(10)
C2A 0.067(16) 0.061(15) 0.036(8) 0.001(8) -0.004(8) -0.014(13)
C3A 0.049(14) 0.068(15) 0.022(7) 0.007(7) -0.004(6) 0.007(11)
C4A 0.021(11) 0.042(12) 0.044(7) 0.009(7) -0.004(6) 0.008(9)
C5A 0.028(12) 0.077(16) 0.042(8) 0.008(8) -0.009(7) -0.007(11)
C6A 0.054(15) 0.048(13) 0.059(9) -0.013(9) 0.012(8) -0.001(13)
C7A 0.08(2) 0.074(17) 0.057(10) 0.013(10) 0.005(10) 0.037(15)
C8A 0.047(16) 0.089(19) 0.080(12) -0.001(12) 0.012(11) 0.024(16)
C9A 0.046(17) 0.066(17) 0.079(12) -0.018(10) 0.003(10) 0.012(14)
C10A 0.088(19) 0.089(19) 0.030(7) 0.004(9) 0.008(9) 0.040(15)
C11A 0.031(12) 0.055(13) 0.042(8) -0.003(8) 0.013(7) 0.004(11)
C12A 0.056(18) 0.08(2) 0.104(14) -0.011(14) 0.025(12) 0.000(18)
C13A 0.019(14) 0.14(3) 0.104(15) -0.053(16) 0.026(11) -0.011(17)
C14A 0.032(16) 0.11(2) 0.060(11) -0.015(12) 0.009(9) 0.020(15)
C15A 0.06(2) 0.058(16) 0.110(14) -0.005(12) 0.048(13) 0.017(15)
C16A 0.08(2) 0.062(17) 0.078(12) -0.008(11) 0.018(11) -0.037(15)
C17A 0.036(9) 0.048(10) 0.055(7) 0.005(7) -0.035(6) 0.012(8)
Cl1 0.047(4) 0.055(3) 0.059(2) -0.001(2) 0.005(2) -0.001(3)
O2 0.17(2) 0.050(11) 0.094(8) 0.030(8) 0.015(10) -0.035(12)
O3 0.149(19) 0.081(14) 0.082(8) 0.017(8) 0.021(10) 0.024(13)
O4 0.035(12) 0.073(13) 0.181(13) 0.004(11) 0.027(10) 0.007(11)
O5 0.084(15) 0.091(15) 0.167(13) 0.018(11) -0.067(11) -0.042(12)
Se1B 0.107(2) 0.0426(14) 0.0600(11) 0.0007(10) 0.0133(11) 0.0053(16)
Cl2B 0.134(7) 0.114(6) 0.061(3) 0.020(3) 0.013(3) -0.007(5)
O1B 0.050(10) 0.044(9) 0.064(6) -0.007(6) 0.008(6) -0.006(8)
N1B 0.053(11) 0.029(9) 0.052(6) -0.001(6) -0.007(6) -0.010(9)
N2B 0.050(11) 0.040(10) 0.037(6) -0.012(6) 0.001(6) -0.006(9)
N3B 0.022(10) 0.053(11) 0.049(7) 0.012(7) 0.002(6) 0.004(8)
C2B 0.062(15) 0.026(11) 0.039(7) -0.004(7) -0.013(7) -0.007(10)
C3B 0.030(9) 0.068(11) 0.034(6) -0.017(7) 0.007(6) 0.008(9)
C4B 0.029(12) 0.029(11) 0.070(10) -0.004(8) -0.007(8) -0.001(10)
C5B 0.057(16) 0.032(12) 0.075(11) -0.002(9) 0.001(10) -0.009(12)
C6B 0.042(14) 0.040(12) 0.053(9) -0.009(8) -0.003(7) -0.011(11)
C7B 0.047(15) 0.028(11) 0.071(10) -0.002(9) 0.001(8) -0.002(10)
C8B 0.039(16) 0.066(18) 0.099(13) 0.004(13) -0.006(10) 0.007(13)
C9B 0.08(2) 0.069(18) 0.076(12) 0.018(12) 0.012(11) 0.006(15)
C10B 0.063(18) 0.084(19) 0.042(9) 0.006(10) 0.012(8) -0.007(13)
C11B 0.021(11) 0.053(13) 0.043(7) -0.022(7) 0.008(7) 0.002(10)
C12B 0.011(11) 0.070(16) 0.091(12) 0.005(11) 0.006(9) 0.002(12)
C13B 0.040(15) 0.050(14) 0.080(12) 0.011(10) 0.003(10) -0.014(12)
C14B 0.066(18) 0.10(2) 0.044(9) 0.013(10) 0.009(9) 0.017(16)
C15B 0.048(16) 0.066(16) 0.052(9) -0.007(9) 0.004(8) -0.005(12)
C16B 0.044(14) 0.073(15) 0.043(8) -0.004(9) 0.015(7) -0.020(12)
C17B 0.062(11) 0.051(11) 0.071(8) 0.002(8) 0.001(8) -0.005(9)
N5 0.09(3) 0.21(4) 0.20(2) 0.04(2) 0.06(2) -0.01(3)
C18 0.05(2) 0.11(3) 0.116(19) 0.052(17) 0.002(14) -0.005(19)
C19 0.07(2) 0.16(3) 0.112(17) 0.012(18) 0.010(16) 0.00(2)

_geom_special_details            
;
 All esds (except the esd in the dihedral angle between two l.s. planes)
 are estimated using the full covariance matrix.  The cell esds are taken
 into account individually in the estimation of esds in distances, angles
 and torsion angles; correlations between esds in cell parameters are only
 used when they are defined by crystal symmetry.  An approximate (isotropic)
 treatment of cell esds is used for estimating esds involving l.s. planes.
;

loop_
_geom_bond_atom_site_label_1
_geom_bond_atom_site_label_2
_geom_bond_distance
_geom_bond_site_symmetry_2
_geom_bond_publ_flag
Cu1 N1A 1.971(15) . ?
Cu1 N1B 1.982(11) . ?
Cu1 N3B 2.116(15) . ?
Cu1 N3A 2.123(15) . ?
Se1A C2A 1.83(2) . ?
Se1A C17A 1.890(16) . ?
Cl2A C14A 1.72(2) . ?
O1A C3A 1.183(15) . ?
N1A C2A 1.37(2) . ?
N1A C4A 1.455(17) . ?
N2A C3A 1.41(2) . ?
N2A C2A 1.418(17) . ?
N2A C11A 1.47(2) . ?
N3A C6A 1.304(18) . ?
N3A C10A 1.34(2) . ?
C3A C4A 1.48(2) . ?
C4A C5A 1.33(2) . ?
C5A C6A 1.48(2) . ?
C5A H5A 0.9300 . ?
C6A C7A 1.39(3) . ?
C7A C8A 1.33(2) . ?
C7A H7A 0.9300 . ?
C8A C9A 1.33(2) . ?
C8A H8A 0.9300 . ?
C9A C10A 1.40(3) . ?
C9A H9A 0.9300 . ?
C10A H10A 0.9300 . ?
C11A C16A 1.37(2) . ?
C11A C12A 1.37(3) . ?
C12A C13A 1.39(3) . ?
C12A H12A 0.9300 . ?
C13A C14A 1.32(3) . ?
C13A H13A 0.9300 . ?
C14A C15A 1.45(3) . ?
C15A C16A 1.43(3) . ?
C15A H15A 0.9300 . ?
C16A H16A 0.9300 . ?
C17A C17B 1.55(3) . ?
Cl1 O3 1.406(12) . ?
Cl1 O4 1.430(16) . ?
Cl1 O5 1.447(15) . ?
Cl1 O2 1.450(14) . ?
Se1B C2B 1.889(17) . ?
Se1B C17B 1.942(16) . ?
Cl2B C14B 1.744(16) . ?
O1B C3B 1.231(18) . ?
N1B C2B 1.316(17) . ?
N1B C4B 1.52(2) . ?
N2B C2B 1.338(17) . ?
N2B C3B 1.40(2) . ?
N2B C11B 1.445(18) . ?
N3B C10B 1.316(17) . ?
N3B C6B 1.38(2) . ?
C3B C4B 1.412(19) . ?
C4B C5B 1.28(2) . ?
C5B C6B 1.44(2) . ?
C5B H5B 0.9300 . ?
C6B C7B 1.45(2) . ?
C7B C8B 1.36(2) . ?
C7B H7B 0.9300 . ?
C8B C9B 1.41(3) . ?
C8B H8B 0.9300 . ?
C9B C10B 1.35(3) . ?
C9B H9B 0.9300 . ?
C10B H10B 0.9300 . ?
C11B C12B 1.37(2) . ?
C11B C16B 1.40(2) . ?
C12B C13B 1.40(2) . ?
C12B H12B 0.9300 . ?
C13B C14B 1.33(3) . ?
C13B H13B 0.9300 . ?
C14B C15B 1.36(3) . ?
C15B C16B 1.37(2) . ?
C15B H15B 0.9300 . ?
C16B H16B 0.9300 . ?
N5 C18 1.16(3) . ?
C18 C19 1.44(4) . ?
C19 H19A 0.9600 . ?
C19 H19B 0.9600 . ?
C19 H19C 0.9600 . ?

loop_
_geom_angle_atom_site_label_1
_geom_angle_atom_site_label_2
_geom_angle_atom_site_label_3
_geom_angle
_geom_angle_site_symmetry_1
_geom_angle_site_symmetry_3
_geom_angle_publ_flag
N1A Cu1 N1B 143.7(6) . . ?
N1A Cu1 N3B 107.4(5) . . ?
N1B Cu1 N3B 97.8(5) . . ?
N1A Cu1 N3A 93.1(6) . . ?
N1B Cu1 N3A 112.3(6) . . ?
N3B Cu1 N3A 91.6(6) . . ?
C2A Se1A C17A 99.3(7) . . ?
C2A N1A C4A 105.3(13) . . ?
C2A N1A Cu1 135.8(11) . . ?
C4A N1A Cu1 118.2(12) . . ?
C3A N2A C2A 109.4(14) . . ?
C3A N2A C11A 125.9(12) . . ?
C2A N2A C11A 124.6(15) . . ?
C6A N3A C10A 116.9(16) . . ?
C6A N3A Cu1 121.1(12) . . ?
C10A N3A Cu1 116.9(12) . . ?
N1A C2A N2A 111.8(15) . . ?
N1A C2A Se1A 129.1(11) . . ?
N2A C2A Se1A 118.9(15) . . ?
O1A C3A N2A 125.6(15) . . ?
O1A C3A C4A 130.3(16) . . ?
N2A C3A C4A 104.0(11) . . ?
C5A C4A N1A 128.0(14) . . ?
C5A C4A C3A 122.6(13) . . ?
N1A C4A C3A 109.4(15) . . ?
C4A C5A C6A 129.5(14) . . ?
C4A C5A H5A 115.2 . . ?
C6A C5A H5A 115.2 . . ?
N3A C6A C7A 123.9(17) . . ?
N3A C6A C5A 119.3(18) . . ?
C7A C6A C5A 116.8(14) . . ?
C8A C7A C6A 117.5(17) . . ?
C8A C7A H7A 121.3 . . ?
C6A C7A H7A 121.3 . . ?
C7A C8A C9A 121(2) . . ?
C7A C8A H8A 119.4 . . ?
C9A C8A H8A 119.4 . . ?
C8A C9A C10A 118.3(18) . . ?
C8A C9A H9A 120.9 . . ?
C10A C9A H9A 120.9 . . ?
N3A C10A C9A 121.3(14) . . ?
N3A C10A H10A 119.4 . . ?
C9A C10A H10A 119.4 . . ?
C16A C11A C12A 124(2) . . ?
C16A C11A N2A 119.2(19) . . ?
C12A C11A N2A 116.8(19) . . ?
C11A C12A C13A 119(2) . . ?
C11A C12A H12A 120.7 . . ?
C13A C12A H12A 120.7 . . ?
C14A C13A C12A 120(2) . . ?
C14A C13A H13A 120.0 . . ?
C12A C13A H13A 120.0 . . ?
C13A C14A C15A 123(2) . . ?
C13A C14A Cl2A 122(2) . . ?
C15A C14A Cl2A 115(2) . . ?
C16A C15A C14A 116(2) . . ?
C16A C15A H15A 122.2 . . ?
C14A C15A H15A 122.2 . . ?
C11A C16A C15A 118(2) . . ?
C11A C16A H16A 121.0 . . ?
C15A C16A H16A 121.0 . . ?
C17B C17A Se1A 113.4(12) . . ?
O3 Cl1 O4 107.6(11) . . ?
O3 Cl1 O5 115.5(13) . . ?
O4 Cl1 O5 103.5(11) . . ?
O3 Cl1 O2 111.9(10) . . ?
O4 Cl1 O2 107.1(11) . . ?
O5 Cl1 O2 110.5(10) . . ?
C2B Se1B C17B 99.3(8) . . ?
C2B N1B C4B 102.6(11) . . ?
C2B N1B Cu1 140.7(12) . . ?
C4B N1B Cu1 115.9(10) . . ?
C2B N2B C3B 106.7(11) . . ?
C2B N2B C11B 128.2(15) . . ?
C3B N2B C11B 125.1(12) . . ?
C10B N3B C6B 119.0(17) . . ?
C10B N3B Cu1 120.9(13) . . ?
C6B N3B Cu1 119.0(10) . . ?
N1B C2B N2B 116.9(15) . . ?
N1B C2B Se1B 124.9(11) . . ?
N2B C2B Se1B 118.3(11) . . ?
O1B C3B N2B 122.5(13) . . ?
O1B C3B C4B 129.2(19) . . ?
N2B C3B C4B 108.0(14) . . ?
C5B C4B C3B 125.8(18) . . ?
C5B C4B N1B 128.3(15) . . ?
C3B C4B N1B 105.8(15) . . ?
C4B C5B C6B 131.5(18) . . ?
C4B C5B H5B 114.3 . . ?
C6B C5B H5B 114.3 . . ?
N3B C6B C5B 123.9(17) . . ?
N3B C6B C7B 118.7(14) . . ?
C5B C6B C7B 117.3(15) . . ?
C8B C7B C6B 118.9(17) . . ?
C8B C7B H7B 120.5 . . ?
C6B C7B H7B 120.5 . . ?
C7B C8B C9B 120(2) . . ?
C7B C8B H8B 119.9 . . ?
C9B C8B H8B 119.9 . . ?
C10B C9B C8B 117.3(19) . . ?
C10B C9B H9B 121.3 . . ?
C8B C9B H9B 121.3 . . ?
N3B C10B C9B 126(2) . . ?
N3B C10B H10B 117.2 . . ?
C9B C10B H10B 117.2 . . ?
C12B C11B C16B 121.3(15) . . ?
C12B C11B N2B 120.1(15) . . ?
C16B C11B N2B 118.5(16) . . ?
C11B C12B C13B 116.9(17) . . ?
C11B C12B H12B 121.6 . . ?
C13B C12B H12B 121.6 . . ?
C14B C13B C12B 122(2) . . ?
C14B C13B H13B 118.9 . . ?
C12B C13B H13B 118.9 . . ?
C13B C14B C15B 120.4(17) . . ?
C13B C14B Cl2B 121(2) . . ?
C15B C14B Cl2B 118.7(17) . . ?
C14B C15B C16B 120.5(18) . . ?
C14B C15B H15B 119.7 . . ?
C16B C15B H15B 119.7 . . ?
C15B C16B C11B 118.5(18) . . ?
C15B C16B H16B 120.7 . . ?
C11B C16B H16B 120.7 . . ?
C17A C17B Se1B 114.6(12) . . ?
N5 C18 C19 177(4) . . ?
C18 C19 H19A 109.5 . . ?
C18 C19 H19B 109.5 . . ?
H19A C19 H19B 109.5 . . ?
C18 C19 H19C 109.5 . . ?
H19A C19 H19C 109.5 . . ?
H19B C19 H19C 109.5 . . ?

_refine_diff_density_max         1.354
_refine_diff_density_min         -1.131
_refine_diff_density_rms         0.184

_shelx_res_file                  
;
TITL shelxt_a.res in P2(1)/c
    shelx.res
    created by SHELXL-2016/6 at 17:10:13 on 30-Nov-2021
REM Old TITL   in P21/c

REM SHELXT solution in P2(1)/c
REM R1 0.311,  Rweak 0.051,  Alpha 0.144,  Orientation as input
REM Formula found by SHELXT:  C38 Cl3 Cu N5 O6 Se2

CELL  1.54186   8.1846  13.6156  33.9630   90.000   93.899   90.000
ZERR    4.000   0.0004   0.0007   0.0010    0.000    0.004    0.000
LATT  1
SYMM -X, 1/2+Y, 1/2-Z
SFAC C H CL CU N O SE
UNIT  136  84   12    4    28   24   8
L.S. 10
BOND $H
omit 0 0 2
LIST 4
acta
FMAP 2
PLAN 20
OMIT -1 0 0
isor c17a c17b C3B .009
WGHT    0.119000
BASF   0.30135
FVAR       0.23676
CU1   4    0.763663    0.422603    0.342107    11.00000    0.04622    0.04734 =
         0.04903   -0.00736   -0.00554    0.00557
SE1A  7    0.404583    0.607075    0.362105    11.00000    0.04402    0.06948 =
         0.05469   -0.00843   -0.00775    0.01936
CL2A  3    0.063325    0.827663    0.500412    11.00000    0.07214    0.15463 =
         0.12180   -0.05114    0.01062    0.04482
O1A   6    0.776894    0.571412    0.487577    11.00000    0.05280    0.08847 =
         0.04558   -0.00839   -0.00749    0.01269
N1A   5    0.706080    0.505874    0.386573    11.00000    0.04752    0.04920 =
         0.04333    0.00116   -0.02137   -0.01220
N2A   5    0.583958    0.591168    0.435362    11.00000    0.03103    0.05062 =
         0.04809   -0.00768    0.00309    0.01239
N3A   5    1.013113    0.411707    0.363307    11.00000    0.03248    0.08922 =
         0.03846    0.00239   -0.00360   -0.00807
C2A   1    0.574333    0.561611    0.395235    11.00000    0.06674    0.06131 =
         0.03629    0.00089   -0.00426   -0.01408
C3A   1    0.733278    0.558545    0.454043    11.00000    0.04949    0.06827 =
         0.02209    0.00733   -0.00434    0.00654
C4A   1    0.810520    0.502040    0.422953    11.00000    0.02067    0.04190 =
         0.04388    0.00857   -0.00393    0.00821
C5A   1    0.954162    0.457078    0.429254    11.00000    0.02810    0.07694 =
         0.04212    0.00796   -0.00926   -0.00700
AFIX  43
H5A   2    0.998006    0.457981    0.455243    11.00000   -1.20000
AFIX   0
C6A   1    1.054536    0.405800    0.400981    11.00000    0.05435    0.04811 =
         0.05929   -0.01263    0.01194   -0.00083
C7A   1    1.191369    0.354923    0.416830    11.00000    0.08299    0.07366 =
         0.05676    0.01327    0.00527    0.03739
AFIX  43
H7A   2    1.218242    0.353876    0.443877    11.00000   -1.20000
AFIX   0
C8A   1    1.282218    0.307844    0.391765    11.00000    0.04658    0.08901 =
         0.07971   -0.00115    0.01218    0.02357
AFIX  43
H8A   2    1.371929    0.271205    0.401532    11.00000   -1.20000
AFIX   0
C9A   1    1.246646    0.312377    0.352864    11.00000    0.04643    0.06625 =
         0.07852   -0.01762    0.00335    0.01248
AFIX  43
H9A   2    1.306448    0.276402    0.335539    11.00000   -1.20000
AFIX   0
C10A  1    1.116764    0.372794    0.338811    11.00000    0.08816    0.08942 =
         0.03025    0.00428    0.00791    0.04022
AFIX  43
H10A  2    1.102410    0.386067    0.311938    11.00000   -1.20000
AFIX   0
C11A  1    0.459738    0.650173    0.453701    11.00000    0.03073    0.05490 =
         0.04237   -0.00250    0.01293    0.00410
C12A  1    0.309188    0.607808    0.456383    11.00000    0.05623    0.08239 =
         0.10409   -0.01135    0.02527   -0.00021
AFIX  43
H12A  2    0.290585    0.543136    0.448487    11.00000   -1.20000
AFIX   0
C13A  1    0.184582    0.663478    0.471163    11.00000    0.01888    0.14086 =
         0.10406   -0.05348    0.02555   -0.01055
AFIX  43
H13A  2    0.081292    0.636201    0.473147    11.00000   -1.20000
AFIX   0
C14A  1    0.213161    0.754936    0.482347    11.00000    0.03196    0.11037 =
         0.06021   -0.01538    0.00860    0.02020
C15A  1    0.373769    0.800240    0.483196    11.00000    0.05999    0.05834 =
         0.11030   -0.00511    0.04755    0.01659
AFIX  43
H15A  2    0.393539    0.862986    0.493239    11.00000   -1.20000
AFIX   0
C16A  1    0.500050    0.741937    0.467536    11.00000    0.07535    0.06189 =
         0.07803   -0.00752    0.01763   -0.03707
AFIX  43
H16A  2    0.606250    0.765834    0.466810    11.00000   -1.20000
AFIX   0
C17A  1    0.479688    0.566719    0.313254    11.00000    0.03644    0.04834 =
         0.05509    0.00518   -0.03510    0.01227

CL1   3    0.764418   -0.119476    0.267994    11.00000    0.04747    0.05503 =
         0.05876   -0.00091    0.00535   -0.00111
O2    6    0.812482   -0.022280    0.255749    11.00000    0.16571    0.05039 =
         0.09448    0.02988    0.01522   -0.03454
O3    6    0.734159   -0.122281    0.308246    11.00000    0.14900    0.08114 =
         0.08236    0.01661    0.02107    0.02354
O4    6    0.898818   -0.183828    0.262327    11.00000    0.03459    0.07308 =
         0.18141    0.00401    0.02729    0.00711
O5    6    0.634630   -0.157687    0.241235    11.00000    0.08375    0.09123 =
         0.16653    0.01836   -0.06730   -0.04215
mole 2
SE1B  7    0.699121    0.596698    0.248988    11.00000    0.10680    0.04257 =
         0.05995    0.00071    0.01327    0.00527

CL2B  3    0.729094    0.564058    0.054632    11.00000    0.13407    0.11361 =
         0.06064    0.01987    0.01344   -0.00714
O1B   6    0.751862    0.245396    0.202302    11.00000    0.04983    0.04436 =
         0.06381   -0.00687    0.00792   -0.00568
N1B   5    0.734121    0.406742    0.284064    11.00000    0.05266    0.02863 =
         0.05177   -0.00137   -0.00675   -0.00959
N2B   5    0.740264    0.410075    0.217618    11.00000    0.05040    0.04041 =
         0.03741   -0.01181    0.00059   -0.00581
N3B   5    0.718628    0.275108    0.357785    11.00000    0.02231    0.05271 =
         0.04883    0.01247    0.00173    0.00385
C2B   1    0.727568    0.459082    0.251415    11.00000    0.06167    0.02631 =
         0.03932   -0.00399   -0.01266   -0.00701
C3B   1    0.751405    0.310540    0.227416    11.00000    0.02963    0.06812 =
         0.03389   -0.01670    0.00704    0.00801
C4B   1    0.745917    0.302191    0.268730    11.00000    0.02877    0.02905 =
         0.07027   -0.00401   -0.00710   -0.00051
C5B   1    0.743523    0.221530    0.288268    11.00000    0.05696    0.03244 =
         0.07495   -0.00250    0.00064   -0.00941
AFIX  43
H5B   2    0.751446    0.165314    0.272961    11.00000   -1.20000
AFIX   0
C6B   1    0.730713    0.202554    0.329800    11.00000    0.04171    0.04016 =
         0.05292   -0.00948   -0.00279   -0.01085
C7B   1    0.721942    0.100461    0.342086    11.00000    0.04711    0.02765 =
         0.07089   -0.00158    0.00125   -0.00185
AFIX  43
H7B   2    0.724781    0.050072    0.323659    11.00000   -1.20000
AFIX   0
C8B   1    0.709517    0.079858    0.380976    11.00000    0.03894    0.06593 =
         0.09921    0.00371   -0.00612    0.00729
AFIX  43
H8B   2    0.700709    0.015013    0.389169    11.00000   -1.20000
AFIX   0
C9B   1    0.709957    0.156579    0.408898    11.00000    0.07646    0.06887 =
         0.07617    0.01783    0.01157    0.00579
AFIX  43
H9B   2    0.711546    0.143682    0.435811    11.00000   -1.20000
AFIX   0
C10B  1    0.707972    0.249792    0.394930    11.00000    0.06319    0.08384 =
         0.04211    0.00592    0.01177   -0.00676
AFIX  43
H10B  2    0.698259    0.300158    0.413120    11.00000   -1.20000
AFIX   0
C11B  1    0.739626    0.449168    0.178067    11.00000    0.02083    0.05277 =
         0.04258   -0.02196    0.00849    0.00193
C12B  1    0.855439    0.515876    0.168779    11.00000    0.01069    0.06954 =
         0.09100    0.00513    0.00568    0.00177
AFIX  43
H12B  2    0.936310    0.537145    0.187397    11.00000   -1.20000
AFIX   0
C13B  1    0.846802    0.550741    0.129957    11.00000    0.03957    0.05042 =
         0.08036    0.01056    0.00277   -0.01375
AFIX  43
H13B  2    0.920423    0.598830    0.123111    11.00000   -1.20000
AFIX   0
C14B  1    0.737283    0.517615    0.102568    11.00000    0.06631    0.09875 =
         0.04438    0.01293    0.00866    0.01744
C15B  1    0.624591    0.449284    0.111876    11.00000    0.04750    0.06641 =
         0.05170   -0.00667    0.00409   -0.00491
AFIX  43
H15B  2    0.548421    0.426412    0.092451    11.00000   -1.20000
AFIX   0
C16B  1    0.622545    0.414092    0.149492    11.00000    0.04443    0.07284 =
         0.04293   -0.00353    0.01477   -0.01955
AFIX  43
H16B  2    0.545152    0.367876    0.155988    11.00000   -1.20000
AFIX   0
C17B  1    0.638092    0.620213    0.302447    11.00000    0.06187    0.05132 =
         0.07051    0.00243    0.00093   -0.00488
N5    5    0.761819    0.801984    0.406457    11.00000    0.09258    0.21240 =
         0.20372    0.03976    0.05771   -0.01236
C18   1    0.872687    0.776602    0.389612    11.00000    0.04796    0.10750 =
         0.11630    0.05195    0.00220   -0.00460
C19   1    1.004737    0.742614    0.367270    11.00000    0.06506    0.16105 =
         0.11179    0.01196    0.00979    0.00092
AFIX 137
H19A  2    0.998955    0.672457    0.364727    11.00000   -1.50000
H19B  2    1.107463    0.760649    0.380645    11.00000   -1.50000
H19C  2    0.995914    0.772054    0.341529    11.00000   -1.50000
AFIX   0
HKLF 5


REM  shelxt_a.res in P2(1)/c
REM R1 =  0.0931 for    4591 Fo > 4sig(Fo)  and  0.1701 for all   12034 data
REM    480 parameters refined using     18 restraints

END

WGHT      0.1187      0.0000

REM Highest difference peak  1.354,  deepest hole -1.131,  1-sigma level  0.184
Q1    1   0.8238  0.5939  0.3631  11.00000  0.05    1.18
Q2    1   0.8617  0.0989  0.2515  11.00000  0.05    1.08
Q3    1   0.7572  0.0977  0.2483  11.00000  0.05    1.05
Q4    1   0.9791  0.6115  0.3629  11.00000  0.05    1.01
Q5    1   1.3401  0.4254  0.3416  11.00000  0.05    0.96
Q6    1   0.8138  0.5978  0.2701  11.00000  0.05    0.89
Q7    1   0.7320  0.4209  0.3104  11.00000  0.05    0.87
Q8    1   0.7628  0.6003  0.3165  11.00000  0.05    0.77
Q9    1   1.4706  0.4051  0.3505  11.00000  0.05    0.76
Q10   1   0.7662  0.4124  0.3730  11.00000  0.05    0.76
Q11   1   0.6616  0.6053  0.2802  11.00000  0.05    0.70
Q12   1   0.8063  0.4024  0.2341  11.00000  0.05    0.68
Q13   1   1.2107  0.4314  0.3418  11.00000  0.05    0.67
Q14   1   0.4403  0.6093  0.3305  11.00000  0.05    0.66
Q15   1   0.6293  0.5839  0.2154  11.00000  0.05    0.66
Q16   1   0.5255  0.0968  0.2918  11.00000  0.05    0.65
Q17   1   0.6933  0.5884  0.3537  11.00000  0.05    0.65
Q18   1   0.3500  0.6183  0.3306  11.00000  0.05    0.65
Q19   1   0.2891  0.6030  0.3396  11.00000  0.05    0.65
Q20   1   0.3249  0.5908  0.4015  11.00000  0.05    0.64
;
_shelx_res_checksum              59575
####################################################################### 
# 
# This file contains crystal structure data downloaded from the 
# Cambridge Structural Database (CSD) hosted by the Cambridge 
# Crystallographic Data Centre (CCDC).
# 
# Full information about CCDC data access policies and citation 
# guidelines are available at http://www.ccdc.cam.ac.uk/access/V1 
# 
# Audit and citation data items may have been added by the CCDC. 
# Please retain this information to preserve the provenance of 
# this file and to allow appropriate attribution of the data. 
# 
#######################################################################

data_dgcpc6_k
_database_code_depnum_ccdc_archive 'CCDC 2125344'
loop_
_audit_author_name
_audit_author_address
'Tafeenko Victor'
;Moscow State University (MSU)
Russia
;
_audit_update_record             
;
2021-11-30 deposited with the CCDC.	2022-02-11 downloaded from the CCDC.
;

_audit_creation_method           SHELXL-2016/6
_shelx_SHELXL_version_number     2016/6
_chemical_name_systematic        ?
_chemical_name_common            ?
_chemical_melting_point          ?
_chemical_formula_moiety         'C15 H16 Cl2 Cu N3 O Se'
_chemical_formula_sum            'C15 H16 Cl2 Cu N3 O Se'
_chemical_formula_weight         467.71

loop_
_atom_type_symbol
_atom_type_description
_atom_type_scat_dispersion_real
_atom_type_scat_dispersion_imag
_atom_type_scat_source
C C 0.0181 0.0091 'International Tables Vol C Tables 4.2.6.8 and 6.1.1.4'
H H 0.0000 0.0000 'International Tables Vol C Tables 4.2.6.8 and 6.1.1.4'
Cl Cl 0.3639 0.7018 'International Tables Vol C Tables 4.2.6.8 and 6.1.1.4'
Cu Cu -1.9646 0.5888 'International Tables Vol C Tables 4.2.6.8 and 6.1.1.4'
N N 0.0311 0.0180 'International Tables Vol C Tables 4.2.6.8 and 6.1.1.4'
O O 0.0492 0.0322 'International Tables Vol C Tables 4.2.6.8 and 6.1.1.4'
Se Se -0.7943 1.1372 'International Tables Vol C Tables 4.2.6.8 and 6.1.1.4'

_space_group_crystal_system      monoclinic
_space_group_IT_number           15
_space_group_name_H-M_alt        'C 2/c'
_space_group_name_Hall           '-C 2yc'

_shelx_space_group_comment       
;
The symmetry employed for this shelxl refinement is uniquely defined
by the following loop, which should always be used as a source of
symmetry information in preference to the above space-group names.
They are only intended as comments.
;

loop_
_space_group_symop_operation_xyz
'x, y, z'
'-x, y, -z+1/2'
'x+1/2, y+1/2, z'
'-x+1/2, y+1/2, -z+1/2'
'-x, -y, -z'
'x, -y, z-1/2'
'-x+1/2, -y+1/2, -z'
'x+1/2, -y+1/2, z-1/2'

_cell_length_a                   27.8120(10)
_cell_length_b                   10.3367(4)
_cell_length_c                   13.4574(6)
_cell_angle_alpha                90
_cell_angle_beta                 118.406(3)
_cell_angle_gamma                90
_cell_volume                     3403.0(3)
_cell_formula_units_Z            8
_cell_measurement_temperature    295(2)
_cell_measurement_reflns_used    6254
_cell_measurement_theta_min      4.60
_cell_measurement_theta_max      64.4

_exptl_crystal_description       block
_exptl_crystal_colour            red
_exptl_crystal_density_meas      ?
_exptl_crystal_density_method    ?
_exptl_crystal_density_diffrn    1.826
_exptl_crystal_F_000             1856
_exptl_transmission_factor_min   ?
_exptl_transmission_factor_max   ?
_exptl_crystal_size_max          ?
_exptl_crystal_size_mid          ?
_exptl_crystal_size_min          ?
_exptl_absorpt_coefficient_mu    7.201
_exptl_absorpt_correction_type   multi-scan
_exptl_absorpt_process_details   
;
[c.f. r.h. blessing, acta cryst. (1995), a51, 33-38]
;
_exptl_absorpt_correction_T_min  0.553
_exptl_absorpt_correction_T_max  0.843

_diffrn_ambient_temperature      295
_diffrn_detector                 Pilatus100K
_diffrn_measurement_device_type  STOE
_diffrn_detector_type            STOE
_diffrn_detector_area_resol_mean 5.81
_diffrn_source                   'Cu GeniX 3D'
_diffrn_source_voltage           50
_diffrn_source_current           0.600
_diffrn_source_power             0.030
_diffrn_radiation_type           'Cu K\a'
_diffrn_radiation_wavelength     1.54186
_diffrn_radiation_monochromator  none
_diffrn_radiation_polarisn_norm  0
_diffrn_radiation_collimation    'focusing mirrors'
_diffrn_reflns_number            16893
_diffrn_reflns_av_unetI/netI     0.0980
_diffrn_reflns_av_R_equivalents  0.1118
_diffrn_reflns_limit_h_min       -33
_diffrn_reflns_limit_h_max       33
_diffrn_reflns_limit_k_min       -8
_diffrn_reflns_limit_k_max       12
_diffrn_reflns_limit_l_min       -15
_diffrn_reflns_limit_l_max       15
_diffrn_reflns_theta_min         3.614
_diffrn_reflns_theta_max         66.990
_diffrn_reflns_theta_full        66.990
_diffrn_measured_fraction_theta_max 0.986
_diffrn_measured_fraction_theta_full 0.986
_diffrn_reflns_Laue_measured_fraction_max 0.986
_diffrn_reflns_Laue_measured_fraction_full 0.986
_diffrn_reflns_point_group_measured_fraction_max 0.986
_diffrn_reflns_point_group_measured_fraction_full 0.986
_reflns_number_total             2989
_reflns_number_gt                1357
_reflns_threshold_expression     'I > 2\s(I)'
_reflns_Friedel_coverage         0.000
_reflns_Friedel_fraction_max     .
_reflns_Friedel_fraction_full    .

_reflns_special_details          
;
 Reflections were merged by SHELXL according to the crystal
 class for the calculation of statistics and refinement.
 
 _reflns_Friedel_fraction is defined as the number of unique
 Friedel pairs measured divided by the number that would be
 possible theoretically, ignoring centric projections and
 systematic absences.
;

_computing_data_collection       ?
_computing_cell_refinement       ?
_computing_data_reduction        ?
_computing_structure_solution    ?
_computing_structure_refinement  'SHELXL-2016/6 (Sheldrick, 2016)'
_computing_molecular_graphics    ?
_computing_publication_material  ?
_refine_special_details          ?
_refine_ls_structure_factor_coef Fsqd
_refine_ls_matrix_type           full
_refine_ls_weighting_scheme      calc
_refine_ls_weighting_details     
'w=1/[\s^2^(Fo^2^)+(0.1292P)^2^] where P=(Fo^2^+2Fc^2^)/3'
_atom_sites_solution_primary     ?
_atom_sites_solution_secondary   ?
_atom_sites_solution_hydrogens   geom
_refine_ls_hydrogen_treatment    mixed
_refine_ls_extinction_method     none
_refine_ls_extinction_coef       .
_refine_ls_number_reflns         2989
_refine_ls_number_parameters     209
_refine_ls_number_restraints     5
_refine_ls_R_factor_all          0.1388
_refine_ls_R_factor_gt           0.0711
_refine_ls_wR_factor_ref         0.2199
_refine_ls_wR_factor_gt          0.1859
_refine_ls_goodness_of_fit_ref   0.886
_refine_ls_restrained_S_all      0.887
_refine_ls_shift/su_max          0.001
_refine_ls_shift/su_mean         0.004

loop_
_atom_site_label
_atom_site_type_symbol
_atom_site_fract_x
_atom_site_fract_y
_atom_site_fract_z
_atom_site_U_iso_or_equiv
_atom_site_adp_type
_atom_site_occupancy
_atom_site_site_symmetry_order
_atom_site_calc_flag
_atom_site_refinement_flags_posn
_atom_site_refinement_flags_adp
_atom_site_refinement_flags_occupancy
_atom_site_disorder_assembly
_atom_site_disorder_group
Cu1 Cu 0.60753(6) 0.31797(11) 0.61964(12) 0.0722(5) Uani 1 1 d . . . . .
Cl1 Cl 0.64706(11) 0.1263(2) 0.6327(3) 0.0867(8) Uani 1 1 d . . . . .
Cl2 Cl 0.63343(12) 0.4102(2) 0.5012(2) 0.0875(8) Uani 1 1 d . . . . .
O1 O 0.5264(3) 0.7601(6) 0.6602(6) 0.088(2) Uani 1 1 d . . . . .
N1 N 0.5381(3) 0.2534(7) 0.6229(7) 0.070(2) Uani 1 1 d . . . . .
N2 N 0.6064(3) 0.4811(6) 0.6951(6) 0.0632(19) Uani 1 1 d . . . . .
N3 N 0.6168(3) 0.6977(6) 0.7300(6) 0.066(2) Uani 1 1 d . . . . .
C2 C 0.5278(5) 0.1259(9) 0.6183(9) 0.076(3) Uani 1 1 d . . . . .
H2 H 0.555852 0.069075 0.629300 0.091 Uiso 1 1 calc R U . . .
C3 C 0.4783(5) 0.0741(9) 0.5984(9) 0.081(3) Uani 1 1 d . . . . .
H3 H 0.473735 -0.015041 0.598205 0.097 Uiso 1 1 calc R U . . .
C4 C 0.4360(5) 0.1563(10) 0.5788(9) 0.081(3) Uani 1 1 d . . . . .
H4 H 0.401189 0.124889 0.558825 0.098 Uiso 1 1 calc R U . . .
C5 C 0.4470(5) 0.2885(9) 0.5901(9) 0.079(3) Uani 1 1 d . . . . .
H5 H 0.419873 0.346618 0.582062 0.095 Uiso 1 1 calc R U . . .
C6 C 0.4980(4) 0.3338(8) 0.6131(8) 0.065(2) Uani 1 1 d . . . . .
C7 C 0.5081(4) 0.4724(8) 0.6288(8) 0.065(2) Uani 1 1 d . . . . .
H7 H 0.477560 0.523869 0.610150 0.078 Uiso 1 1 calc R U . . .
C8 C 0.5551(4) 0.5350(8) 0.6660(8) 0.064(2) Uani 1 1 d . . . . .
C9 C 0.5611(5) 0.6789(9) 0.6827(8) 0.068(3) Uani 1 1 d . . . . .
C10 C 0.6427(4) 0.5794(8) 0.7354(8) 0.065(2) Uani 1 1 d . . . . .
C11 C 0.6428(5) 0.8205(8) 0.7619(9) 0.078(3) Uani 1 1 d . . . . .
H11 H 0.6466(7) 0.856(5) 0.715(7) 0.094 Uiso 1 1 calc R U . . .
C12 C 0.6314(6) 0.9062(9) 0.8364(9) 0.091(4) Uani 1 1 d . . . . .
H12A H 0.628217 0.998263 0.820590 0.109 Uiso 1 1 calc R U . . .
H12B H 0.607754 0.873437 0.865158 0.109 Uiso 1 1 calc R U . . .
C13 C 0.6860(5) 0.8465(10) 0.8792(10) 0.088(3) Uani 1 1 d . . . . .
H13A H 0.695679 0.777233 0.934010 0.106 Uiso 1 1 calc R U . . .
H13B H 0.716146 0.902085 0.889432 0.106 Uiso 1 1 calc R U . . .
Se1 Se 0.71690(5) 0.58347(9) 0.78959(11) 0.0860(5) Uani 1 1 d . . . . .
C14 C 0.7361(5) 0.4009(10) 0.8012(11) 0.111(4) Uani 1 1 d D . . . .
H14A H 0.703659 0.347803 0.775831 0.133 Uiso 1 1 calc R U . . .
H14B H 0.753255 0.381795 0.754724 0.133 Uiso 1 1 calc R U . . .
C15 C 0.7753(8) 0.3736(16) 0.9238(13) 0.59(6) Uani 1 1 d D . . . .
H15A H 0.811990 0.376311 0.932490 0.710 Uiso 1 1 calc R U . . .
H15B H 0.772472 0.444794 0.967665 0.710 Uiso 1 1 calc R U . . .
C16 C 0.7705(7) 0.2510(16) 0.9776(19) 0.56(6) Uani 1 1 d D . . . .
H16A H 0.806281 0.230795 1.039806 0.673 Uiso 1 1 calc R U . . .
H16B H 0.761018 0.181924 0.922567 0.673 Uiso 1 1 calc R U . . .

loop_
_atom_site_aniso_label
_atom_site_aniso_U_11
_atom_site_aniso_U_22
_atom_site_aniso_U_33
_atom_site_aniso_U_23
_atom_site_aniso_U_13
_atom_site_aniso_U_12
Cu1 0.0847(11) 0.0577(7) 0.0743(11) -0.0011(6) 0.0378(9) 0.0035(6)
Cl1 0.0925(19) 0.0599(11) 0.112(2) 0.0075(13) 0.0521(17) 0.0100(12)
Cl2 0.105(2) 0.0792(14) 0.087(2) 0.0053(13) 0.0525(18) 0.0092(13)
O1 0.095(5) 0.070(4) 0.099(6) 0.006(4) 0.047(5) 0.021(4)
N1 0.085(6) 0.066(4) 0.058(6) -0.003(3) 0.032(5) 0.002(4)
N2 0.058(5) 0.061(4) 0.062(5) 0.003(3) 0.022(4) 0.000(4)
N3 0.075(6) 0.054(4) 0.057(5) 0.002(3) 0.023(4) 0.002(3)
C2 0.085(8) 0.064(5) 0.073(7) -0.008(5) 0.033(6) 0.002(5)
C3 0.092(9) 0.074(6) 0.081(8) 0.005(5) 0.045(7) -0.003(6)
C4 0.081(8) 0.083(6) 0.084(8) -0.007(5) 0.043(7) -0.016(5)
C5 0.096(8) 0.069(6) 0.076(8) 0.001(5) 0.044(7) -0.001(5)
C6 0.072(7) 0.068(5) 0.053(6) 0.005(4) 0.029(5) -0.002(5)
C7 0.073(7) 0.072(5) 0.048(6) 0.004(4) 0.026(5) 0.006(5)
C8 0.082(8) 0.057(4) 0.046(6) -0.001(4) 0.026(5) 0.001(5)
C9 0.090(8) 0.064(5) 0.049(6) -0.002(4) 0.032(6) 0.002(5)
C10 0.086(7) 0.061(5) 0.055(6) 0.000(4) 0.038(6) 0.007(5)
C11 0.109(9) 0.056(5) 0.066(8) -0.003(5) 0.039(7) -0.016(5)
C12 0.133(11) 0.066(6) 0.078(8) -0.022(5) 0.055(8) -0.015(6)
C13 0.107(9) 0.074(6) 0.072(8) -0.017(5) 0.033(7) -0.010(6)
Se1 0.0797(9) 0.0709(6) 0.0960(10) -0.0064(6) 0.0326(7) -0.0033(5)
C14 0.088(9) 0.087(7) 0.142(13) 0.004(7) 0.043(9) 0.016(6)
C15 1.21(15) 0.18(2) 0.15(2) 0.050(19) 0.12(5) 0.36(5)
C16 0.24(5) 0.73(12) 0.81(13) -0.40(10) 0.32(7) -0.25(6)

_geom_special_details            
;
 All esds (except the esd in the dihedral angle between two l.s. planes)
 are estimated using the full covariance matrix.  The cell esds are taken
 into account individually in the estimation of esds in distances, angles
 and torsion angles; correlations between esds in cell parameters are only
 used when they are defined by crystal symmetry.  An approximate (isotropic)
 treatment of cell esds is used for estimating esds involving l.s. planes.
;

loop_
_geom_bond_atom_site_label_1
_geom_bond_atom_site_label_2
_geom_bond_distance
_geom_bond_site_symmetry_2
_geom_bond_publ_flag
Cu1 N2 1.976(7) . ?
Cu1 N1 2.064(8) . ?
Cu1 Cl1 2.232(2) . ?
Cu1 Cl2 2.250(3) . ?
O1 C9 1.203(11) . ?
N1 C2 1.344(11) . ?
N1 C6 1.346(12) . ?
N2 C10 1.351(11) . ?
N2 C8 1.403(12) . ?
N3 C9 1.381(13) . ?
N3 C10 1.404(10) . ?
N3 C11 1.422(11) . ?
C2 C3 1.379(15) . ?
C2 H2 0.9300 . ?
C3 C4 1.373(15) . ?
C3 H3 0.9300 . ?
C4 C5 1.393(13) . ?
C4 H4 0.9300 . ?
C5 C6 1.381(14) . ?
C5 H5 0.9300 . ?
C6 C7 1.457(12) . ?
C7 C8 1.325(13) . ?
C7 H7 0.9300 . ?
C8 C9 1.501(12) . ?
C10 Se1 1.832(11) . ?
C11 C12 1.480(14) . ?
C11 C13 1.485(15) . ?
C11 H11 0.78(11) . ?
C12 C13 1.478(16) . ?
C12 H12A 0.9700 . ?
C12 H12B 0.9700 . ?
C13 H13A 0.9700 . ?
C13 H13B 0.9700 . ?
Se1 C14 1.947(11) . ?
C14 C15 1.510(10) . ?
C14 H14A 0.9700 . ?
C14 H14B 0.9700 . ?
C15 C16 1.496(10) . ?
C15 H15A 0.9700 . ?
C15 H15B 0.9700 . ?
C16 C16 1.525(10) 7_657 ?
C16 H16A 0.9700 . ?
C16 H16B 0.9700 . ?

loop_
_geom_angle_atom_site_label_1
_geom_angle_atom_site_label_2
_geom_angle_atom_site_label_3
_geom_angle
_geom_angle_site_symmetry_1
_geom_angle_site_symmetry_3
_geom_angle_publ_flag
N2 Cu1 N1 91.2(3) . . ?
N2 Cu1 Cl1 147.6(2) . . ?
N1 Cu1 Cl1 98.2(2) . . ?
N2 Cu1 Cl2 95.2(2) . . ?
N1 Cu1 Cl2 140.4(2) . . ?
Cl1 Cu1 Cl2 96.90(11) . . ?
C2 N1 C6 117.0(9) . . ?
C2 N1 Cu1 119.7(7) . . ?
C6 N1 Cu1 122.6(6) . . ?
C10 N2 C8 106.3(7) . . ?
C10 N2 Cu1 131.0(6) . . ?
C8 N2 Cu1 117.2(6) . . ?
C9 N3 C10 109.7(7) . . ?
C9 N3 C11 124.2(8) . . ?
C10 N3 C11 126.0(9) . . ?
N1 C2 C3 124.0(10) . . ?
N1 C2 H2 118.0 . . ?
C3 C2 H2 118.0 . . ?
C4 C3 C2 118.9(9) . . ?
C4 C3 H3 120.5 . . ?
C2 C3 H3 120.5 . . ?
C3 C4 C5 117.5(10) . . ?
C3 C4 H4 121.3 . . ?
C5 C4 H4 121.3 . . ?
C6 C5 C4 120.5(10) . . ?
C6 C5 H5 119.8 . . ?
C4 C5 H5 119.8 . . ?
N1 C6 C5 121.8(8) . . ?
N1 C6 C7 119.9(9) . . ?
C5 C6 C7 118.3(9) . . ?
C8 C7 C6 128.6(9) . . ?
C8 C7 H7 115.7 . . ?
C6 C7 H7 115.7 . . ?
C7 C8 N2 127.0(8) . . ?
C7 C8 C9 123.9(9) . . ?
N2 C8 C9 109.0(8) . . ?
O1 C9 N3 127.3(9) . . ?
O1 C9 C8 129.5(10) . . ?
N3 C9 C8 103.2(8) . . ?
N2 C10 N3 111.5(9) . . ?
N2 C10 Se1 131.5(6) . . ?
N3 C10 Se1 117.0(7) . . ?
N3 C11 C12 119.8(9) . . ?
N3 C11 C13 121.4(8) . . ?
C12 C11 C13 59.8(7) . . ?
N3 C11 H11 114.9 . . ?
C12 C11 H11 114.9 . . ?
C13 C11 H11 114.9 . . ?
C13 C12 C11 60.3(8) . . ?
C13 C12 H12A 117.7 . . ?
C11 C12 H12A 117.7 . . ?
C13 C12 H12B 117.7 . . ?
C11 C12 H12B 117.7 . . ?
H12A C12 H12B 114.9 . . ?
C12 C13 C11 59.9(7) . . ?
C12 C13 H13A 117.8 . . ?
C11 C13 H13A 117.8 . . ?
C12 C13 H13B 117.8 . . ?
C11 C13 H13B 117.8 . . ?
H13A C13 H13B 114.9 . . ?
C10 Se1 C14 102.9(5) . . ?
C15 C14 Se1 107.3(10) . . ?
C15 C14 H14A 110.3 . . ?
Se1 C14 H14A 110.3 . . ?
C15 C14 H14B 110.3 . . ?
Se1 C14 H14B 110.3 . . ?
H14A C14 H14B 108.5 . . ?
C16 C15 C14 120.2(11) . . ?
C16 C15 H15A 107.3 . . ?
C14 C15 H15A 107.3 . . ?
C16 C15 H15B 107.3 . . ?
C14 C15 H15B 107.3 . . ?
H15A C15 H15B 106.9 . . ?
C15 C16 C16 117.3(11) . 7_657 ?
C15 C16 H16A 108.0 . . ?
C16 C16 H16A 108.0 7_657 . ?
C15 C16 H16B 108.0 . . ?
C16 C16 H16B 108.0 7_657 . ?
H16A C16 H16B 107.2 . . ?

loop_
_geom_torsion_atom_site_label_1
_geom_torsion_atom_site_label_2
_geom_torsion_atom_site_label_3
_geom_torsion_atom_site_label_4
_geom_torsion
_geom_torsion_site_symmetry_1
_geom_torsion_site_symmetry_2
_geom_torsion_site_symmetry_3
_geom_torsion_site_symmetry_4
_geom_torsion_publ_flag
C6 N1 C2 C3 3.6(15) . . . . ?
Cu1 N1 C2 C3 -167.1(8) . . . . ?
N1 C2 C3 C4 1.8(16) . . . . ?
C2 C3 C4 C5 -5.5(16) . . . . ?
C3 C4 C5 C6 4.0(16) . . . . ?
C2 N1 C6 C5 -5.2(14) . . . . ?
Cu1 N1 C6 C5 165.2(7) . . . . ?
C2 N1 C6 C7 173.8(8) . . . . ?
Cu1 N1 C6 C7 -15.8(12) . . . . ?
C4 C5 C6 N1 1.5(16) . . . . ?
C4 C5 C6 C7 -177.5(9) . . . . ?
N1 C6 C7 C8 -9.1(15) . . . . ?
C5 C6 C7 C8 169.9(10) . . . . ?
C6 C7 C8 N2 2.8(16) . . . . ?
C6 C7 C8 C9 -177.8(8) . . . . ?
C10 N2 C8 C7 -176.1(9) . . . . ?
Cu1 N2 C8 C7 27.0(12) . . . . ?
C10 N2 C8 C9 4.4(10) . . . . ?
Cu1 N2 C8 C9 -152.5(6) . . . . ?
C10 N3 C9 O1 -175.8(9) . . . . ?
C11 N3 C9 O1 0.8(15) . . . . ?
C10 N3 C9 C8 3.6(9) . . . . ?
C11 N3 C9 C8 -179.7(8) . . . . ?
C7 C8 C9 O1 -5.0(16) . . . . ?
N2 C8 C9 O1 174.4(10) . . . . ?
C7 C8 C9 N3 175.5(9) . . . . ?
N2 C8 C9 N3 -5.0(10) . . . . ?
C8 N2 C10 N3 -2.2(10) . . . . ?
Cu1 N2 C10 N3 150.3(6) . . . . ?
C8 N2 C10 Se1 179.8(7) . . . . ?
Cu1 N2 C10 Se1 -27.8(13) . . . . ?
C9 N3 C10 N2 -1.1(10) . . . . ?
C11 N3 C10 N2 -177.7(8) . . . . ?
C9 N3 C10 Se1 177.2(6) . . . . ?
C11 N3 C10 Se1 0.6(12) . . . . ?
C9 N3 C11 C12 52.5(14) . . . . ?
C10 N3 C11 C12 -131.4(11) . . . . ?
C9 N3 C11 C13 123.2(11) . . . . ?
C10 N3 C11 C13 -60.7(14) . . . . ?
N3 C11 C12 C13 111.1(11) . . . . ?
N3 C11 C13 C12 -108.6(12) . . . . ?
N2 C10 Se1 C14 -9.4(10) . . . . ?
N3 C10 Se1 C14 172.6(7) . . . . ?
Se1 C14 C15 C16 139.3(12) . . . . ?
C14 C15 C16 C16 -84(3) . . . 7_657 ?

_refine_diff_density_max         1.057
_refine_diff_density_min         -0.857
_refine_diff_density_rms         0.126

_shelx_res_file                  
;

TITL shelxt_a.res in C2/c
    shelx.res
    created by SHELXL-2016/6 at 18:00:21 on 30-Nov-2021
REM Old TITL   in C2/c

REM SHELXT solution in C2/c
REM R1 0.138,  Rweak 0.005,  Alpha 0.060,  Orientation as input
REM Formula found by SHELXT:  C14 Cl2 Cu N2 O2 Se

CELL  1.54186  27.8120  10.3367  13.4574   90.000  118.406   90.000
ZERR    8.000   0.0010   0.0004   0.0006    0.000    0.003    0.000
LATT  7
SYMM -X, Y, 1/2-Z
SFAC C H CL CU N O SE
UNIT  120  128  16   8    24   8    8
L.S. 10
BOND $H
LIST 4
acta
conf
dfix 2.60 0.01 c14 c16 c15 c16_$1
dfix 1.52 0.01 c15 c16 c16 c16_$1 c14 c15
EQIV $1 1.5-x,0.5-y,2-z
htab
FMAP 2
PLAN 20

WGHT    0.129200
FVAR       0.19053
CU1   4    0.607527    0.317975    0.619642    11.00000    0.08470    0.05771 =
         0.07428   -0.00113    0.03776    0.00347
CL1   3    0.647062    0.126306    0.632690    11.00000    0.09255    0.05990 =
         0.11201    0.00748    0.05215    0.01001
CL2   3    0.633434    0.410217    0.501172    11.00000    0.10470    0.07922 =
         0.08712    0.00535    0.05245    0.00924
O1    6    0.526430    0.760135    0.660204    11.00000    0.09492    0.06974 =
         0.09948    0.00603    0.04692    0.02088
N1    5    0.538058    0.253420    0.622905    11.00000    0.08502    0.06605 =
         0.05766   -0.00325    0.03213    0.00199
N2    5    0.606438    0.481150    0.695102    11.00000    0.05800    0.06139 =
         0.06191    0.00260    0.02187    0.00013
N3    5    0.616813    0.697695    0.730021    11.00000    0.07548    0.05417 =
         0.05730    0.00188    0.02302    0.00247
C2    1    0.527828    0.125906    0.618339    11.00000    0.08496    0.06411 =
         0.07288   -0.00846    0.03277    0.00168
AFIX  43
H2    2    0.555852    0.069075    0.629300    11.00000   -1.20000
AFIX   0
C3    1    0.478328    0.074093    0.598396    11.00000    0.09199    0.07386 =
         0.08121    0.00515    0.04549   -0.00326
AFIX  43
H3    2    0.473735   -0.015041    0.598205    11.00000   -1.20000
AFIX   0
C4    1    0.435953    0.156279    0.578834    11.00000    0.08118    0.08289 =
         0.08422   -0.00719    0.04258   -0.01648
AFIX  43
H4    2    0.401189    0.124889    0.558825    11.00000   -1.20000
AFIX   0
C5    1    0.447009    0.288469    0.590096    11.00000    0.09606    0.06915 =
         0.07586    0.00080    0.04362   -0.00052
AFIX  43
H5    2    0.419873    0.346618    0.582062    11.00000   -1.20000
AFIX   0
C6    1    0.497963    0.333782    0.613101    11.00000    0.07248    0.06806 =
         0.05254    0.00536    0.02935   -0.00173
C7    1    0.508115    0.472446    0.628767    11.00000    0.07313    0.07216 =
         0.04750    0.00373    0.02629    0.00614
AFIX  43
H7    2    0.477560    0.523869    0.610150    11.00000   -1.20000
AFIX   0
C8    1    0.555135    0.534970    0.666039    11.00000    0.08160    0.05706 =
         0.04603   -0.00101    0.02563    0.00087
C9    1    0.561070    0.678859    0.682680    11.00000    0.09025    0.06396 =
         0.04931   -0.00186    0.03176    0.00246
C10   1    0.642749    0.579396    0.735363    11.00000    0.08564    0.06103 =
         0.05468    0.00000    0.03804    0.00672
C11   1    0.642787    0.820525    0.761888    11.00000    0.10902    0.05621 =
         0.06644   -0.00345    0.03869   -0.01638
AFIX  14
H11   2    0.646606    0.855915    0.715185    11.00000   -1.20000
AFIX   0

C12   1    0.631444    0.906195    0.836414    11.00000    0.13340    0.06595 =
         0.07826   -0.02220    0.05452   -0.01494
AFIX  23
H12A  2    0.628217    0.998263    0.820590    11.00000   -1.20000
H12B  2    0.607754    0.873437    0.865158    11.00000   -1.20000
AFIX   0
C13   1    0.686019    0.846539    0.879202    11.00000    0.10676    0.07399 =
         0.07157   -0.01749    0.03301   -0.00991
AFIX  23
H13A  2    0.695679    0.777233    0.934010    11.00000   -1.20000
H13B  2    0.716146    0.902085    0.889432    11.00000   -1.20000
AFIX   0

SE1   7    0.716905    0.583468    0.789588    11.00000    0.07972    0.07088 =
         0.09598   -0.00644    0.03256   -0.00326
C14   1    0.736142    0.400942    0.801234    11.00000    0.08850    0.08736 =
         0.14225    0.00415    0.04342    0.01561
AFIX  23
H14A  2    0.703659    0.347803    0.775831    11.00000   -1.20000
H14B  2    0.753255    0.381795    0.754724    11.00000   -1.20000
AFIX   0
C15   1    0.775330    0.373572    0.923832    11.00000    1.20705    0.17644 =
         0.14529    0.04973    0.12123    0.35636
AFIX  23
H15A  2    0.811990    0.376311    0.932490    11.00000   -1.20000
H15B  2    0.772472    0.444794    0.967665    11.00000   -1.20000
AFIX   0
C16   1    0.770535    0.250952    0.977585    11.00000    0.23699    0.72954 =
         0.80892   -0.40000    0.32487   -0.25048
AFIX  23
H16A  2    0.806281    0.230795    1.039806    11.00000   -1.20000
H16B  2    0.761018    0.181924    0.922567    11.00000   -1.20000
AFIX   0
HKLF 4


REM  shelxt_a.res in C2/c
REM R1 =  0.0711 for    1357 Fo > 4sig(Fo)  and  0.1388 for all    2989 data
REM    209 parameters refined using      5 restraints

END

WGHT      0.1297      0.0000

REM Instructions for potential hydrogen bonds
HTAB C2 Cl1
EQIV $2 -x+1, -y+1, -z+1
HTAB C5 Cl2_$2
HTAB C7 Cl2_$2
HTAB C14 Cl1

REM Highest difference peak  1.057,  deepest hole -0.857,  1-sigma level  0.126
Q1    1   0.6483  0.2862  0.5678  11.00000  0.05    1.06
Q2    1   0.7362  0.3463  0.9126  11.00000  0.05    0.80
Q3    1   0.7668  0.5780  0.8011  11.00000  0.05    0.43
Q4    1   0.6827  0.5842  0.6730  11.00000  0.05    0.43
Q5    1   0.6206  0.1735  0.5855  11.00000  0.05    0.39
Q6    1   0.6283  0.1590  0.6669  11.00000  0.05    0.39
Q7    1   0.6704  0.5838  0.7965  11.00000  0.05    0.38
Q8    1   0.7561  0.5787  0.9280  11.00000  0.05    0.36
Q9    1   0.4899  0.1000  0.5715  11.00000  0.05    0.35
Q10   1   0.6521  0.4630  0.4496  11.00000  0.05    0.35
Q11   1   0.4572  0.1626  0.5863  11.00000  0.05    0.35
Q12   1   0.4693  0.0920  0.6542  11.00000  0.05    0.33
Q13   1   0.7391  0.7212  0.8198  11.00000  0.05    0.32
Q14   1   0.4233  0.2147  0.5764  11.00000  0.05    0.31
Q15   1   0.5938  0.1039  0.6303  11.00000  0.05    0.30
Q16   1   0.6041  0.1627  0.6463  11.00000  0.05    0.29
Q17   1   0.6823  0.6779  0.7076  11.00000  0.05    0.28
Q18   1   0.6882  0.1136  0.6189  11.00000  0.05    0.28
Q19   1   0.6110  0.1335  0.4934  11.00000  0.05    0.28
Q20   1   0.5522  0.3164  0.6022  11.00000  0.05    0.28
;
_shelx_res_checksum              5490
####################################################################### 
# 
# This file contains crystal structure data downloaded from the 
# Cambridge Structural Database (CSD) hosted by the Cambridge 
# Crystallographic Data Centre (CCDC).
# 
# Full information about CCDC data access policies and citation 
# guidelines are available at http://www.ccdc.cam.ac.uk/access/V1 
# 
# Audit and citation data items may have been added by the CCDC. 
# Please retain this information to preserve the provenance of 
# this file and to allow appropriate attribution of the data. 
# 
#######################################################################

data_shelx_CCDC1
_audit_block_doi                 10.5517/ccdc.csd.cc25q1xw
_database_code_depnum_ccdc_archive 'CCDC 2017198'
loop_
_audit_author_name
_audit_author_address
'Viktor Tafeenko'
;Moscow State University
Russia
;
_audit_update_record             
;
2021-06-19 deposited with the CCDC.	2022-02-11 downloaded from the CCDC.
;

_audit_creation_method           SHELXL-2014/7
_shelx_SHELXL_version_number     2014/7
_chemical_name_systematic        ?
_chemical_name_common            ?
_chemical_melting_point          ?
_chemical_formula_moiety         ?
_chemical_formula_sum            'C26 H24 Cl4 Cu2 N6 O3 Se2'
_chemical_formula_weight         895.31

loop_
_atom_type_symbol
_atom_type_description
_atom_type_scat_dispersion_real
_atom_type_scat_dispersion_imag
_atom_type_scat_source
C C 0.0181 0.0091 'International Tables Vol C Tables 4.2.6.8 and 6.1.1.4'
H H 0.0000 0.0000 'International Tables Vol C Tables 4.2.6.8 and 6.1.1.4'
Cl Cl 0.3639 0.7018 'International Tables Vol C Tables 4.2.6.8 and 6.1.1.4'
Cu Cu -1.9646 0.5888 'International Tables Vol C Tables 4.2.6.8 and 6.1.1.4'
N N 0.0311 0.0180 'International Tables Vol C Tables 4.2.6.8 and 6.1.1.4'
O O 0.0492 0.0322 'International Tables Vol C Tables 4.2.6.8 and 6.1.1.4'
Se Se -0.7943 1.1372 'International Tables Vol C Tables 4.2.6.8 and 6.1.1.4'

_space_group_crystal_system      monoclinic
_space_group_IT_number           14
_space_group_name_H-M_alt        'P 21/n'
_space_group_name_Hall           '-P 2yn'

_shelx_space_group_comment       
;
The symmetry employed for this shelxl refinement is uniquely defined
by the following loop, which should always be used as a source of
symmetry information in preference to the above space-group names.
They are only intended as comments.
;

loop_
_space_group_symop_operation_xyz
'x, y, z'
'-x+1/2, y+1/2, -z+1/2'
'-x, -y, -z'
'x-1/2, -y-1/2, z-1/2'

_cell_length_a                   10.0633(3)
_cell_length_b                   28.0640(10)
_cell_length_c                   11.2909(3)
_cell_angle_alpha                90
_cell_angle_beta                 93.491(2)
_cell_angle_gamma                90
_cell_volume                     3182.82(17)
_cell_formula_units_Z            4
_cell_measurement_temperature    293(2)
_cell_measurement_reflns_used    ?
_cell_measurement_theta_min      ?
_cell_measurement_theta_max      ?

_exptl_crystal_description       ?
_exptl_crystal_colour            ?
_exptl_crystal_density_meas      ?
_exptl_crystal_density_method    ?
_exptl_crystal_density_diffrn    1.868
_exptl_crystal_F_000             1760
_exptl_transmission_factor_min   ?
_exptl_transmission_factor_max   ?
_exptl_crystal_size_max          ?
_exptl_crystal_size_mid          ?
_exptl_crystal_size_min          ?
_exptl_absorpt_coefficient_mu    7.692
_shelx_estimated_absorpt_T_min   ?
_shelx_estimated_absorpt_T_max   ?
_exptl_absorpt_correction_type   ?
_exptl_absorpt_correction_T_min  ?
_exptl_absorpt_correction_T_max  ?
_exptl_absorpt_process_details   ?
_exptl_absorpt_special_details   ?
_diffrn_ambient_temperature      293(2)
_diffrn_radiation_wavelength     1.54186
_diffrn_radiation_type           CuK\a
_diffrn_source                   ?
_diffrn_measurement_device_type  ?
_diffrn_measurement_method       ?
_diffrn_detector_area_resol_mean ?
_diffrn_reflns_number            32166
_diffrn_reflns_av_unetI/netI     0.1614
_diffrn_reflns_av_R_equivalents  0.1833
_diffrn_reflns_limit_h_min       -11
_diffrn_reflns_limit_h_max       7
_diffrn_reflns_limit_k_min       -33
_diffrn_reflns_limit_k_max       33
_diffrn_reflns_limit_l_min       -13
_diffrn_reflns_limit_l_max       12
_diffrn_reflns_theta_min         4.227
_diffrn_reflns_theta_max         66.950
_diffrn_reflns_theta_full        66.950
_diffrn_measured_fraction_theta_max 0.965
_diffrn_measured_fraction_theta_full 0.965
_diffrn_reflns_Laue_measured_fraction_max 0.965
_diffrn_reflns_Laue_measured_fraction_full 0.965
_diffrn_reflns_point_group_measured_fraction_max 0.965
_diffrn_reflns_point_group_measured_fraction_full 0.965
_reflns_number_total             5468
_reflns_number_gt                2218
_reflns_threshold_expression     'I > 2\s(I)'
_reflns_Friedel_coverage         0.000
_reflns_Friedel_fraction_max     .
_reflns_Friedel_fraction_full    .

_reflns_special_details          
;
 Reflections were merged by SHELXL according to the crystal
 class for the calculation of statistics and refinement.
 
 _reflns_Friedel_fraction is defined as the number of unique
 Friedel pairs measured divided by the number that would be
 possible theoretically, ignoring centric projections and
 systematic absences.
;

_computing_data_collection       ?
_computing_cell_refinement       ?
_computing_data_reduction        ?
_computing_structure_solution    ?
_computing_structure_refinement  'SHELXL-2014/7 (Sheldrick, 2014)'
_computing_molecular_graphics    ?
_computing_publication_material  ?
_refine_special_details          ?
_refine_ls_structure_factor_coef Fsqd
_refine_ls_matrix_type           full
_refine_ls_weighting_scheme      calc
_refine_ls_weighting_details     
'w=1/[\s^2^(Fo^2^)+(0.0504P)^2^] where P=(Fo^2^+2Fc^2^)/3'
_atom_sites_solution_primary     ?
_atom_sites_solution_secondary   ?
_atom_sites_solution_hydrogens   mixed
_refine_ls_hydrogen_treatment    mixed
_refine_ls_extinction_method     none
_refine_ls_extinction_coef       .
_refine_ls_number_reflns         5468
_refine_ls_number_parameters     394
_refine_ls_number_restraints     3
_refine_ls_R_factor_all          0.1419
_refine_ls_R_factor_gt           0.0571
_refine_ls_wR_factor_ref         0.1345
_refine_ls_wR_factor_gt          0.1125
_refine_ls_goodness_of_fit_ref   0.774
_refine_ls_restrained_S_all      0.774
_refine_ls_shift/su_max          0.000
_refine_ls_shift/su_mean         0.000

loop_
_atom_site_label
_atom_site_type_symbol
_atom_site_fract_x
_atom_site_fract_y
_atom_site_fract_z
_atom_site_U_iso_or_equiv
_atom_site_adp_type
_atom_site_occupancy
_atom_site_site_symmetry_order
_atom_site_calc_flag
_atom_site_refinement_flags_posn
_atom_site_refinement_flags_adp
_atom_site_refinement_flags_occupancy
_atom_site_disorder_assembly
_atom_site_disorder_group
Cu1A Cu 0.91633(13) 0.37166(4) 0.66886(13) 0.0457(4) Uani 1 1 d . . . . .
Se1A Se 0.63785(10) 0.46858(3) 0.67149(10) 0.0467(3) Uani 1 1 d . . . . .
Cl1A Cl 0.9544(3) 0.41272(9) 0.8349(2) 0.0600(7) Uani 1 1 d . . . . .
Cl2A Cl 1.0815(2) 0.39947(8) 0.5670(2) 0.0580(7) Uani 1 1 d . . . . .
O1A O 0.4449(7) 0.3085(2) 0.7826(7) 0.070(2) Uani 1 1 d . . . . .
N1A N 0.9260(7) 0.3016(2) 0.6217(7) 0.0423(18) Uani 1 1 d . . . . .
N2A N 0.7221(7) 0.3691(2) 0.6783(7) 0.0413(19) Uani 1 1 d . . . . .
N3A N 0.5175(7) 0.3852(2) 0.7459(7) 0.0399(19) Uani 1 1 d . . . . .
C2A C 1.0364(10) 0.2848(3) 0.5705(9) 0.057(3) Uani 1 1 d . . . . .
H2A H 1.0984 0.3068 0.5461 0.068 Uiso 1 1 calc R U . . .
C3A C 1.0603(11) 0.2381(4) 0.5534(10) 0.066(3) Uani 1 1 d . . . . .
H3A H 1.1365 0.2287 0.5170 0.079 Uiso 1 1 calc R U . . .
C4A C 0.9736(11) 0.2047(4) 0.5889(11) 0.063(3) Uani 1 1 d . . . . .
H4A H 0.9892 0.1724 0.5769 0.075 Uiso 1 1 calc R U . . .
C5A C 0.8646(11) 0.2193(3) 0.6421(9) 0.056(3) Uani 1 1 d . . . . .
H5A H 0.8059 0.1968 0.6695 0.067 Uiso 1 1 calc R U . . .
C6A C 0.8382(10) 0.2681(3) 0.6568(9) 0.048(2) Uani 1 1 d . . . . .
C7A C 0.7150(9) 0.2832(3) 0.7051(9) 0.047(2) Uani 1 1 d . . . . .
C8A C 0.6623(9) 0.3264(3) 0.7109(8) 0.040(2) Uani 1 1 d . . . . .
C9A C 0.5289(10) 0.3363(3) 0.7534(9) 0.047(3) Uani 1 1 d . . . . .
C10A C 0.6337(9) 0.4029(3) 0.6999(8) 0.040(2) Uani 1 1 d . . . . .
C11A C 0.4008(9) 0.4125(3) 0.7659(9) 0.046(2) Uani 1 1 d . . . . .
H11A H 0.3423 0.4199 0.6957 0.055 Uiso 1 1 calc R U . . .
C12A C 0.3340(11) 0.4037(4) 0.8790(10) 0.064(3) Uani 1 1 d . . . . .
H12A H 0.2375 0.4049 0.8760 0.077 Uiso 1 1 calc R U . . .
H12B H 0.3739 0.3805 0.9339 0.077 Uiso 1 1 calc R U . . .
C13A C 0.4054(11) 0.4484(4) 0.8635(10) 0.064(3) Uani 1 1 d . . . . .
H13A H 0.4894 0.4528 0.9091 0.076 Uiso 1 1 calc R U . . .
H13B H 0.3530 0.4772 0.8512 0.076 Uiso 1 1 calc R U . . .
C14A C 0.7789(9) 0.4687(3) 0.5582(10) 0.053(3) Uani 1 1 d . . . . .
H14A H 0.8511 0.4892 0.5876 0.064 Uiso 1 1 calc R U . . .
H14B H 0.8139 0.4367 0.5510 0.064 Uiso 1 1 calc R U . . .
Cu1B Cu 0.59054(13) 0.38249(4) 0.33899(13) 0.0467(4) Uani 1 1 d . . . . .
Se1B Se 0.86682(10) 0.48075(3) 0.32561(10) 0.0450(3) Uani 1 1 d . . . . .
Cl1B Cl 0.5584(3) 0.42060(9) 0.1663(2) 0.0612(7) Uani 1 1 d . . . . .
Cl2B Cl 0.4167(2) 0.41058(9) 0.4259(3) 0.0631(7) Uani 1 1 d . . . . .
O1B O 1.0618(7) 0.3192(2) 0.2377(7) 0.072(2) Uani 1 1 d . . . . .
N1B N 0.5836(8) 0.3137(3) 0.3982(7) 0.048(2) Uani 1 1 d . . . . .
N2B N 0.7858(7) 0.3811(2) 0.3325(7) 0.0408(19) Uani 1 1 d . . . . .
N3B N 0.9858(7) 0.3957(2) 0.2615(6) 0.0374(18) Uani 1 1 d . . . . .
C2B C 0.4719(11) 0.2981(4) 0.4504(9) 0.062(3) Uani 1 1 d . . . . .
H2B H 0.4083 0.3204 0.4697 0.074 Uiso 1 1 calc R U . . .
C3B C 0.4507(12) 0.2519(4) 0.4748(10) 0.072(3) Uani 1 1 d . . . . .
H3B H 0.3765 0.2432 0.5152 0.086 Uiso 1 1 calc R U . . .
C4B C 0.5375(12) 0.2172(4) 0.4407(10) 0.066(3) Uani 1 1 d . . . . .
H4B H 0.5209 0.1851 0.4539 0.080 Uiso 1 1 calc R U . . .
C5B C 0.6483(11) 0.2315(3) 0.3871(9) 0.059(3) Uani 1 1 d . . . . .
H5B H 0.7085 0.2089 0.3629 0.071 Uiso 1 1 calc R U . . .
C6B C 0.6720(10) 0.2795(3) 0.3685(9) 0.047(2) Uani 1 1 d . . . . .
C7B C 0.7964(10) 0.2933(3) 0.3200(9) 0.050(3) Uani 1 1 d . . . . .
C8B C 0.8441(8) 0.3373(3) 0.3090(8) 0.040(2) Uani 1 1 d . . . . .
C9B C 0.9784(9) 0.3473(3) 0.2647(9) 0.044(2) Uani 1 1 d . . . . .
C10B C 0.8727(8) 0.4144(3) 0.3080(8) 0.039(2) Uani 1 1 d . . . . .
C11B C 1.1037(9) 0.4231(3) 0.2380(9) 0.047(2) Uani 1 1 d . . . . .
H11B H 1.1626 0.4321 0.3067 0.056 Uiso 1 1 calc R U . . .
C12B C 1.1674(11) 0.4120(4) 0.1263(10) 0.066(3) Uani 1 1 d . . . . .
H12C H 1.2637 0.4136 0.1272 0.079 Uiso 1 1 calc R U . . .
H12D H 1.1272 0.3873 0.0757 0.079 Uiso 1 1 calc R U . . .
C13B C 1.0949(10) 0.4566(4) 0.1356(9) 0.058(3) Uani 1 1 d . . . . .
H13C H 1.0098 0.4595 0.0910 0.069 Uiso 1 1 calc R U . . .
H13D H 1.1463 0.4858 0.1425 0.069 Uiso 1 1 calc R U . . .
C14B C 0.7261(9) 0.4860(3) 0.4378(9) 0.048(2) Uani 1 1 d . . . . .
H14C H 0.6976 0.5189 0.4431 0.058 Uiso 1 1 calc R U . . .
H14D H 0.6499 0.4669 0.4102 0.058 Uiso 1 1 calc R U . . .
O2 O 0.7549(13) 0.3585(3) 1.0062(12) 0.115(3) Uani 1 1 d D . . . .
H22 H 0.701(10) 0.380(3) 1.038(12) 0.138 Uiso 1 1 d D U . . .
H23 H 0.830(7) 0.375(4) 0.996(14) 0.138 Uiso 1 1 d D U . . .

loop_
_atom_site_aniso_label
_atom_site_aniso_U_11
_atom_site_aniso_U_22
_atom_site_aniso_U_33
_atom_site_aniso_U_23
_atom_site_aniso_U_13
_atom_site_aniso_U_12
Cu1A 0.0382(8) 0.0344(8) 0.0638(10) -0.0005(6) -0.0013(7) -0.0025(5)
Se1A 0.0465(6) 0.0298(5) 0.0634(8) 0.0033(5) 0.0010(5) 0.0003(4)
Cl1A 0.0583(17) 0.0549(16) 0.0653(19) -0.0111(12) -0.0095(13) -0.0036(11)
Cl2A 0.0489(15) 0.0510(15) 0.075(2) 0.0081(12) 0.0076(13) -0.0033(10)
O1A 0.057(5) 0.040(4) 0.113(6) 0.008(4) 0.019(4) -0.014(3)
N1A 0.036(5) 0.037(4) 0.052(5) 0.001(3) -0.011(4) 0.004(3)
N2A 0.044(5) 0.026(4) 0.053(5) -0.006(3) 0.000(4) 0.009(3)
N3A 0.040(5) 0.024(4) 0.055(6) 0.000(3) 0.000(4) -0.003(3)
C2A 0.055(7) 0.044(6) 0.072(8) -0.005(5) 0.010(6) 0.009(4)
C3A 0.057(8) 0.050(7) 0.091(9) -0.011(6) 0.002(6) 0.024(5)
C4A 0.058(7) 0.035(6) 0.093(9) -0.017(5) -0.012(6) 0.013(5)
C5A 0.077(8) 0.022(5) 0.067(8) 0.000(5) -0.014(6) 0.006(4)
C6A 0.058(7) 0.033(6) 0.053(7) -0.006(4) -0.002(5) 0.005(4)
C7A 0.052(6) 0.030(5) 0.060(7) 0.002(4) -0.006(5) -0.001(4)
C8A 0.039(5) 0.021(5) 0.061(7) -0.004(4) 0.001(5) -0.002(3)
C9A 0.055(7) 0.034(6) 0.052(7) 0.003(4) 0.002(5) -0.009(4)
C10A 0.031(5) 0.047(6) 0.040(6) 0.006(4) -0.014(4) -0.013(4)
C11A 0.041(6) 0.041(6) 0.056(7) 0.010(5) -0.005(5) 0.006(4)
C12A 0.060(7) 0.076(8) 0.058(8) 0.019(6) 0.012(6) 0.014(5)
C13A 0.058(7) 0.056(7) 0.076(9) -0.012(6) -0.005(6) 0.021(5)
C14A 0.032(6) 0.041(6) 0.087(8) 0.005(5) 0.001(5) 0.003(4)
Cu1B 0.0378(8) 0.0372(8) 0.0646(10) -0.0011(6) -0.0008(7) 0.0038(5)
Se1B 0.0459(6) 0.0292(5) 0.0595(8) -0.0004(5) 0.0008(5) 0.0031(4)
Cl1B 0.0640(18) 0.0528(16) 0.0645(19) 0.0070(12) -0.0145(14) 0.0027(11)
Cl2B 0.0450(16) 0.0579(16) 0.087(2) -0.0132(13) 0.0065(14) 0.0058(10)
O1B 0.065(5) 0.036(4) 0.118(7) -0.002(4) 0.028(5) 0.012(3)
N1B 0.047(5) 0.040(5) 0.057(6) 0.001(4) -0.007(4) -0.001(3)
N2B 0.039(5) 0.027(4) 0.055(6) 0.002(3) -0.007(4) -0.001(3)
N3B 0.033(4) 0.027(4) 0.051(5) 0.003(3) 0.001(4) 0.004(3)
C2B 0.054(7) 0.061(7) 0.070(8) 0.009(5) -0.004(6) -0.020(5)
C3B 0.068(9) 0.070(9) 0.077(9) 0.016(6) 0.000(7) -0.021(6)
C4B 0.075(9) 0.045(7) 0.075(8) 0.021(6) -0.022(6) -0.025(6)
C5B 0.065(8) 0.036(6) 0.074(8) 0.006(5) -0.015(6) -0.016(5)
C6B 0.054(7) 0.036(6) 0.050(7) 0.005(4) -0.014(5) -0.008(4)
C7B 0.059(7) 0.026(5) 0.062(7) 0.007(4) -0.002(5) -0.007(4)
C8B 0.038(6) 0.025(5) 0.055(7) -0.004(4) -0.003(5) 0.009(4)
C9B 0.040(6) 0.031(6) 0.061(7) -0.006(4) -0.003(5) 0.009(4)
C10B 0.027(5) 0.043(5) 0.045(6) 0.000(4) -0.012(4) 0.007(4)
C11B 0.045(6) 0.039(6) 0.057(7) -0.005(5) 0.000(5) -0.002(4)
C12B 0.056(7) 0.078(8) 0.066(8) -0.017(6) 0.017(6) -0.015(5)
C13B 0.058(7) 0.054(7) 0.061(8) -0.001(5) 0.006(5) -0.010(5)
C14B 0.044(6) 0.028(5) 0.071(7) 0.001(5) 0.001(5) 0.011(4)
O2 0.127(8) 0.077(6) 0.148(8) -0.008(6) 0.065(7) -0.008(5)

_geom_special_details            
;
 All esds (except the esd in the dihedral angle between two l.s. planes)
 are estimated using the full covariance matrix.  The cell esds are taken
 into account individually in the estimation of esds in distances, angles
 and torsion angles; correlations between esds in cell parameters are only
 used when they are defined by crystal symmetry.  An approximate (isotropic)
 treatment of cell esds is used for estimating esds involving l.s. planes.
;

loop_
_geom_bond_atom_site_label_1
_geom_bond_atom_site_label_2
_geom_bond_distance
_geom_bond_site_symmetry_2
_geom_bond_publ_flag
Cu1A N2A 1.966(7) . ?
Cu1A N1A 2.040(7) . ?
Cu1A Cl1A 2.214(3) . ?
Cu1A Cl2A 2.220(2) . ?
Se1A C10A 1.871(9) . ?
Se1A C14A 1.968(9) . ?
O1A C9A 1.211(10) . ?
N1A C6A 1.366(11) . ?
N1A C2A 1.367(11) . ?
N2A C10A 1.334(11) . ?
N2A C8A 1.400(10) . ?
N3A C9A 1.379(10) . ?
N3A C10A 1.400(11) . ?
N3A C11A 1.431(11) . ?
C2A C3A 1.351(13) . ?
C2A H2A 0.9300 . ?
C3A C4A 1.357(15) . ?
C3A H3A 0.9300 . ?
C4A C5A 1.347(14) . ?
C4A H4A 0.9300 . ?
C5A C6A 1.408(12) . ?
C5A H5A 0.9300 . ?
C6A C7A 1.447(13) . ?
C7A C8A 1.326(11) . ?
C8A C9A 1.480(13) . ?
C11A C13A 1.492(14) . ?
C11A C12A 1.499(13) . ?
C11A H11A 0.9800 . ?
C12A C13A 1.461(15) . ?
C12A H12A 0.9700 . ?
C12A H12B 0.9700 . ?
C13A H13A 0.9700 . ?
C13A H13B 0.9700 . ?
C14A C14B 1.509(13) . ?
C14A H14A 0.9700 . ?
C14A H14B 0.9700 . ?
Cu1B N2B 1.972(7) . ?
Cu1B N1B 2.045(7) . ?
Cu1B Cl2B 2.203(2) . ?
Cu1B Cl1B 2.231(3) . ?
Se1B C10B 1.873(8) . ?
Se1B C14B 1.962(9) . ?
O1B C9B 1.203(10) . ?
N1B C6B 1.365(12) . ?
N1B C2B 1.373(12) . ?
N2B C10B 1.322(11) . ?
N2B C8B 1.394(10) . ?
N3B C9B 1.361(10) . ?
N3B C10B 1.386(10) . ?
N3B C11B 1.451(11) . ?
C2B C3B 1.347(14) . ?
C2B H2B 0.9300 . ?
C3B C4B 1.377(17) . ?
C3B H3B 0.9300 . ?
C4B C5B 1.361(15) . ?
C4B H4B 0.9300 . ?
C5B C6B 1.385(12) . ?
C5B H5B 0.9300 . ?
C6B C7B 1.449(13) . ?
C7B C8B 1.333(11) . ?
C8B C9B 1.496(13) . ?
C11B C12B 1.483(13) . ?
C11B C13B 1.490(14) . ?
C11B H11B 0.9800 . ?
C12B C13B 1.456(15) . ?
C12B H12C 0.9700 . ?
C12B H12D 0.9700 . ?
C13B H13C 0.9700 . ?
C13B H13D 0.9700 . ?
C14B H14C 0.9700 . ?
C14B H14D 0.9700 . ?
O2 H22 0.901(10) . ?
O2 H23 0.901(11) . ?

loop_
_geom_angle_atom_site_label_1
_geom_angle_atom_site_label_2
_geom_angle_atom_site_label_3
_geom_angle
_geom_angle_site_symmetry_1
_geom_angle_site_symmetry_3
_geom_angle_publ_flag
N2A Cu1A N1A 92.4(3) . . ?
N2A Cu1A Cl1A 95.4(2) . . ?
N1A Cu1A Cl1A 135.5(2) . . ?
N2A Cu1A Cl2A 145.1(2) . . ?
N1A Cu1A Cl2A 98.9(2) . . ?
Cl1A Cu1A Cl2A 99.16(11) . . ?
C10A Se1A C14A 97.9(4) . . ?
C6A N1A C2A 116.2(7) . . ?
C6A N1A Cu1A 123.0(6) . . ?
C2A N1A Cu1A 119.7(6) . . ?
C10A N2A C8A 105.1(7) . . ?
C10A N2A Cu1A 131.3(6) . . ?
C8A N2A Cu1A 119.4(5) . . ?
C9A N3A C10A 107.9(7) . . ?
C9A N3A C11A 126.1(7) . . ?
C10A N3A C11A 125.5(7) . . ?
C3A C2A N1A 123.5(9) . . ?
C3A C2A H2A 118.3 . . ?
N1A C2A H2A 118.3 . . ?
C2A C3A C4A 120.4(10) . . ?
C2A C3A H3A 119.8 . . ?
C4A C3A H3A 119.8 . . ?
C5A C4A C3A 118.5(9) . . ?
C5A C4A H4A 120.8 . . ?
C3A C4A H4A 120.8 . . ?
C4A C5A C6A 121.0(9) . . ?
C4A C5A H5A 119.5 . . ?
C6A C5A H5A 119.5 . . ?
N1A C6A C5A 120.4(8) . . ?
N1A C6A C7A 119.6(8) . . ?
C5A C6A C7A 120.0(8) . . ?
C8A C7A C6A 129.7(8) . . ?
C7A C8A N2A 126.2(8) . . ?
C7A C8A C9A 124.2(8) . . ?
N2A C8A C9A 109.6(7) . . ?
O1A C9A N3A 126.9(9) . . ?
O1A C9A C8A 128.9(8) . . ?
N3A C9A C8A 104.0(7) . . ?
N2A C10A N3A 113.4(7) . . ?
N2A C10A Se1A 130.4(6) . . ?
N3A C10A Se1A 116.2(6) . . ?
N3A C11A C13A 119.3(9) . . ?
N3A C11A C12A 117.5(8) . . ?
C13A C11A C12A 58.4(7) . . ?
N3A C11A H11A 116.4 . . ?
C13A C11A H11A 116.4 . . ?
C12A C11A H11A 116.4 . . ?
C13A C12A C11A 60.5(7) . . ?
C13A C12A H12A 117.7 . . ?
C11A C12A H12A 117.7 . . ?
C13A C12A H12B 117.7 . . ?
C11A C12A H12B 117.7 . . ?
H12A C12A H12B 114.8 . . ?
C12A C13A C11A 61.0(7) . . ?
C12A C13A H13A 117.7 . . ?
C11A C13A H13A 117.7 . . ?
C12A C13A H13B 117.7 . . ?
C11A C13A H13B 117.7 . . ?
H13A C13A H13B 114.8 . . ?
C14B C14A Se1A 111.0(6) . . ?
C14B C14A H14A 109.4 . . ?
Se1A C14A H14A 109.4 . . ?
C14B C14A H14B 109.4 . . ?
Se1A C14A H14B 109.4 . . ?
H14A C14A H14B 108.0 . . ?
N2B Cu1B N1B 92.7(3) . . ?
N2B Cu1B Cl2B 147.6(2) . . ?
N1B Cu1B Cl2B 98.5(2) . . ?
N2B Cu1B Cl1B 93.9(2) . . ?
N1B Cu1B Cl1B 137.1(2) . . ?
Cl2B Cu1B Cl1B 98.12(11) . . ?
C10B Se1B C14B 99.9(4) . . ?
C6B N1B C2B 116.4(8) . . ?
C6B N1B Cu1B 123.2(6) . . ?
C2B N1B Cu1B 119.1(7) . . ?
C10B N2B C8B 107.0(7) . . ?
C10B N2B Cu1B 131.9(6) . . ?
C8B N2B Cu1B 117.2(5) . . ?
C9B N3B C10B 108.7(6) . . ?
C9B N3B C11B 125.5(6) . . ?
C10B N3B C11B 124.6(7) . . ?
C3B C2B N1B 122.6(11) . . ?
C3B C2B H2B 118.7 . . ?
N1B C2B H2B 118.7 . . ?
C2B C3B C4B 120.8(10) . . ?
C2B C3B H3B 119.6 . . ?
C4B C3B H3B 119.6 . . ?
C5B C4B C3B 117.8(10) . . ?
C5B C4B H4B 121.1 . . ?
C3B C4B H4B 121.1 . . ?
C4B C5B C6B 120.5(10) . . ?
C4B C5B H5B 119.7 . . ?
C6B C5B H5B 119.7 . . ?
N1B C6B C5B 121.7(9) . . ?
N1B C6B C7B 119.7(8) . . ?
C5B C6B C7B 118.6(9) . . ?
C8B C7B C6B 127.4(8) . . ?
C7B C8B N2B 129.8(8) . . ?
C7B C8B C9B 122.9(8) . . ?
N2B C8B C9B 107.3(7) . . ?
O1B C9B N3B 127.3(8) . . ?
O1B C9B C8B 128.3(8) . . ?
N3B C9B C8B 104.4(6) . . ?
N2B C10B N3B 112.3(7) . . ?
N2B C10B Se1B 131.0(6) . . ?
N3B C10B Se1B 116.7(6) . . ?
N3B C11B C12B 116.4(8) . . ?
N3B C11B C13B 117.7(9) . . ?
C12B C11B C13B 58.7(7) . . ?
N3B C11B H11B 117.1 . . ?
C12B C11B H11B 117.1 . . ?
C13B C11B H11B 117.1 . . ?
C13B C12B C11B 60.9(7) . . ?
C13B C12B H12C 117.7 . . ?
C11B C12B H12C 117.7 . . ?
C13B C12B H12D 117.7 . . ?
C11B C12B H12D 117.7 . . ?
H12C C12B H12D 114.8 . . ?
C12B C13B C11B 60.4(7) . . ?
C12B C13B H13C 117.7 . . ?
C11B C13B H13C 117.7 . . ?
C12B C13B H13D 117.7 . . ?
C11B C13B H13D 117.7 . . ?
H13C C13B H13D 114.8 . . ?
C14A C14B Se1B 109.2(5) . . ?
C14A C14B H14C 109.8 . . ?
Se1B C14B H14C 109.8 . . ?
C14A C14B H14D 109.8 . . ?
Se1B C14B H14D 109.8 . . ?
H14C C14B H14D 108.3 . . ?
H22 O2 H23 103.6(16) . . ?

loop_
_geom_torsion_atom_site_label_1
_geom_torsion_atom_site_label_2
_geom_torsion_atom_site_label_3
_geom_torsion_atom_site_label_4
_geom_torsion
_geom_torsion_site_symmetry_1
_geom_torsion_site_symmetry_2
_geom_torsion_site_symmetry_3
_geom_torsion_site_symmetry_4
_geom_torsion_publ_flag
C6A N1A C2A C3A 0.4(15) . . . . ?
Cu1A N1A C2A C3A 169.4(9) . . . . ?
N1A C2A C3A C4A -0.9(18) . . . . ?
C2A C3A C4A C5A -0.5(18) . . . . ?
C3A C4A C5A C6A 2.3(18) . . . . ?
C2A N1A C6A C5A 1.4(14) . . . . ?
Cu1A N1A C6A C5A -167.2(7) . . . . ?
C2A N1A C6A C7A -176.2(10) . . . . ?
Cu1A N1A C6A C7A 15.2(13) . . . . ?
C4A C5A C6A N1A -2.8(16) . . . . ?
C4A C5A C6A C7A 174.8(11) . . . . ?
N1A C6A C7A C8A 8.1(17) . . . . ?
C5A C6A C7A C8A -169.5(11) . . . . ?
C6A C7A C8A N2A -5.4(18) . . . . ?
C6A C7A C8A C9A 174.4(11) . . . . ?
C10A N2A C8A C7A -179.6(10) . . . . ?
Cu1A N2A C8A C7A -20.3(13) . . . . ?
C10A N2A C8A C9A 0.6(11) . . . . ?
Cu1A N2A C8A C9A 159.9(7) . . . . ?
C10A N3A C9A O1A -175.4(11) . . . . ?
C11A N3A C9A O1A -3.3(17) . . . . ?
C10A N3A C9A C8A 1.3(10) . . . . ?
C11A N3A C9A C8A 173.4(9) . . . . ?
C7A C8A C9A O1A -4.4(19) . . . . ?
N2A C8A C9A O1A 175.4(11) . . . . ?
C7A C8A C9A N3A 179.0(9) . . . . ?
N2A C8A C9A N3A -1.2(11) . . . . ?
C8A N2A C10A N3A 0.3(11) . . . . ?
Cu1A N2A C10A N3A -155.5(6) . . . . ?
C8A N2A C10A Se1A -176.3(7) . . . . ?
Cu1A N2A C10A Se1A 27.9(14) . . . . ?
C9A N3A C10A N2A -1.1(11) . . . . ?
C11A N3A C10A N2A -173.2(9) . . . . ?
C9A N3A C10A Se1A 176.1(6) . . . . ?
C11A N3A C10A Se1A 3.9(12) . . . . ?
C14A Se1A C10A N2A 16.9(10) . . . . ?
C14A Se1A C10A N3A -159.7(7) . . . . ?
C9A N3A C11A C13A 118.9(10) . . . . ?
C10A N3A C11A C13A -70.4(13) . . . . ?
C9A N3A C11A C12A 51.5(13) . . . . ?
C10A N3A C11A C12A -137.8(10) . . . . ?
N3A C11A C12A C13A 109.1(10) . . . . ?
N3A C11A C13A C12A -106.1(10) . . . . ?
C6B N1B C2B C3B 1.9(15) . . . . ?
Cu1B N1B C2B C3B 169.4(8) . . . . ?
N1B C2B C3B C4B -4.4(17) . . . . ?
C2B C3B C4B C5B 3.2(18) . . . . ?
C3B C4B C5B C6B 0.3(17) . . . . ?
C2B N1B C6B C5B 1.7(14) . . . . ?
Cu1B N1B C6B C5B -165.2(7) . . . . ?
C2B N1B C6B C7B -176.1(10) . . . . ?
Cu1B N1B C6B C7B 17.0(13) . . . . ?
C4B C5B C6B N1B -2.8(16) . . . . ?
C4B C5B C6B C7B 175.1(11) . . . . ?
N1B C6B C7B C8B 6.5(17) . . . . ?
C5B C6B C7B C8B -171.4(11) . . . . ?
C6B C7B C8B N2B -4.9(19) . . . . ?
C6B C7B C8B C9B 175.8(10) . . . . ?
C10B N2B C8B C7B 179.8(10) . . . . ?
Cu1B N2B C8B C7B -19.8(14) . . . . ?
C10B N2B C8B C9B -0.8(11) . . . . ?
Cu1B N2B C8B C9B 159.5(6) . . . . ?
C10B N3B C9B O1B -175.6(11) . . . . ?
C11B N3B C9B O1B -7.9(16) . . . . ?
C10B N3B C9B C8B 4.4(10) . . . . ?
C11B N3B C9B C8B 172.1(9) . . . . ?
C7B C8B C9B O1B -2.9(18) . . . . ?
N2B C8B C9B O1B 177.7(11) . . . . ?
C7B C8B C9B N3B 177.2(9) . . . . ?
N2B C8B C9B N3B -2.3(10) . . . . ?
C8B N2B C10B N3B 3.7(11) . . . . ?
Cu1B N2B C10B N3B -152.6(7) . . . . ?
C8B N2B C10B Se1B -176.4(7) . . . . ?
Cu1B N2B C10B Se1B 27.3(14) . . . . ?
C9B N3B C10B N2B -5.4(11) . . . . ?
C11B N3B C10B N2B -173.2(9) . . . . ?
C9B N3B C10B Se1B 174.7(6) . . . . ?
C11B N3B C10B Se1B 6.9(12) . . . . ?
C14B Se1B C10B N2B 18.0(10) . . . . ?
C14B Se1B C10B N3B -162.1(7) . . . . ?
C9B N3B C11B C12B 55.1(13) . . . . ?
C10B N3B C11B C12B -139.1(9) . . . . ?
C9B N3B C11B C13B 121.8(9) . . . . ?
C10B N3B C11B C13B -72.3(12) . . . . ?
N3B C11B C12B C13B 107.8(10) . . . . ?
N3B C11B C13B C12B -105.6(9) . . . . ?
Se1A C14A C14B Se1B -175.7(4) . . . . ?

loop_
_geom_hbond_atom_site_label_D
_geom_hbond_atom_site_label_H
_geom_hbond_atom_site_label_A
_geom_hbond_distance_DH
_geom_hbond_distance_HA
_geom_hbond_distance_DA
_geom_hbond_angle_DHA
_geom_hbond_site_symmetry_A
C2A H2A Cl2A 0.93 2.62 3.249(10) 125.7 .
C5A H5A O1B 0.93 2.66 3.467(13) 146.0 4_566
C11A H11A Cl2A 0.98 2.98 3.823(10) 145.3 1_455
C12A H12A Cl1A 0.97 2.87 3.830(12) 172.3 1_455
C13A H13B Se1B 0.97 3.12 3.912(11) 139.9 3_666
C14A H14A Se1B 0.97 3.06 3.985(10) 158.9 3_766
C14A H14B Cl2A 0.97 2.88 3.609(9) 132.3 .
C14A H14B N2A 0.97 2.58 3.174(12) 119.3 .
C2B H2B Cl2B 0.93 2.58 3.213(12) 125.6 .
C5B H5B O1A 0.93 2.64 3.464(13) 147.5 4_665
C11B H11B Cl2B 0.98 2.88 3.706(11) 142.4 1_655
C12B H12C Cl1B 0.97 2.98 3.941(11) 172.0 1_655
C14B H14C Cl2B 0.97 2.76 3.624(9) 148.2 3_666
C14B H14D Cl2B 0.97 2.84 3.760(10) 157.7 .
O2 H22 Cl1B 0.901(10) 2.39(4) 3.263(10) 163(13) 1_556
O2 H23 Cl1A 0.901(11) 2.50(10) 3.250(10) 140(13) .

_refine_diff_density_max         0.841
_refine_diff_density_min         -1.266
_refine_diff_density_rms         0.135

_shelx_res_file                  
;

    shelx.res created by SHELXL-2014/7


TITL shelxt_a.res in P2(1)/n
REM Old TITL   in P-1

REM SHELXT solution in P2(1)/n
REM R1 0.191,  Rweak 0.009,  Alpha 0.038,  Orientation as input
REM Formula found by SHELXT:  C27 Cl4 Cu2 N6 O2 Se2

CELL  1.54186  10.0633  28.0640  11.2909   90.000   93.491   90.000
ZERR    4.000   0.0003   0.0010   0.0003    0.000    0.002    0.000
LATT  1
SYMM 1/2-X, 1/2+Y, 1/2-Z
SFAC C H CL CU N O SE
UNIT  104  96   16   8    24   12    8
L.S. 10
BOND $H
LIST 4
htab
HTAB C2A Cl2A
EQIV $1 x-1/2, -y+1/2, z+1/2
HTAB C5A O1B_$1
EQIV $2 x-1, y, z
HTAB C11A Cl2A_$2
HTAB C12A Cl1A_$2
EQIV $3 -x+1, -y+1, -z+1
HTAB C13A Se1B_$3
EQIV $4 -x+2, -y+1, -z+1
HTAB C14A Se1B_$4
HTAB C14A Cl2A
HTAB C14A N2A
HTAB C2B Cl2B
EQIV $5 x+1/2, -y+1/2, z-1/2
HTAB C5B O1A_$5
EQIV $6 x+1, y, z
HTAB C11B Cl2B_$6
HTAB C12B Cl1B_$6
HTAB C14B Cl2B_$3
HTAB C14B Cl2B
EQIV $7 x, y, z+1
HTAB O2 Cl1B_$7
HTAB O2 Cl1A
conf
FMAP 2
PLAN 100
acta
dfix 1.42 0.01 h22 h23
dfix 0.90 0.01 o2 h23 o2 h22
WGHT    0.050370
FVAR       0.17683
CU1A  4    0.916332    0.371662    0.668863    11.00000    0.03824    0.03439 =
         0.06378   -0.00049   -0.00130   -0.00245
SE1A  7    0.637850    0.468585    0.671490    11.00000    0.04654    0.02977 =
         0.06345    0.00327    0.00101    0.00033
CL1A  3    0.954379    0.412717    0.834936    11.00000    0.05825    0.05489 =
         0.06530   -0.01108   -0.00950   -0.00361
CL2A  3    1.081535    0.399473    0.567050    11.00000    0.04887    0.05096 =
         0.07469    0.00814    0.00761   -0.00331
O1A   6    0.444940    0.308511    0.782585    11.00000    0.05733    0.04043 =
         0.11266    0.00814    0.01853   -0.01441
N1A   5    0.926022    0.301646    0.621694    11.00000    0.03610    0.03710 =
         0.05199    0.00103   -0.01096    0.00377
N2A   5    0.722076    0.369068    0.678264    11.00000    0.04420    0.02616 =
         0.05300   -0.00561   -0.00032    0.00875
N3A   5    0.517465    0.385211    0.745933    11.00000    0.04016    0.02392 =
         0.05521   -0.00024   -0.00031   -0.00259
C2A   1    1.036386    0.284849    0.570487    11.00000    0.05476    0.04402 =
         0.07225   -0.00518    0.01019    0.00919
AFIX  43
H2A   2    1.098351    0.306801    0.546127    11.00000   -1.20000
AFIX   0
C3A   1    1.060251    0.238061    0.553376    11.00000    0.05744    0.04994 =
         0.09081   -0.01113    0.00210    0.02375
AFIX  43
H3A   2    1.136489    0.228678    0.517011    11.00000   -1.20000
AFIX   0
C4A   1    0.973623    0.204658    0.588941    11.00000    0.05833    0.03486 =
         0.09256   -0.01684   -0.01185    0.01252
AFIX  43
H4A   2    0.989203    0.172409    0.576859    11.00000   -1.20000
AFIX   0
C5A   1    0.864588    0.219303    0.642131    11.00000    0.07702    0.02159 =
         0.06738   -0.00038   -0.01392    0.00583
AFIX  43
H5A   2    0.805883    0.196830    0.669549    11.00000   -1.20000
AFIX   0
C6A   1    0.838194    0.268139    0.656825    11.00000    0.05824    0.03349 =
         0.05266   -0.00584   -0.00207    0.00456
C7A   1    0.714953    0.283161    0.705094    11.00000    0.05168    0.02971 =
         0.05995    0.00181   -0.00592   -0.00136
C8A   1    0.662341    0.326355    0.710866    11.00000    0.03932    0.02053 =
         0.06098   -0.00402    0.00076   -0.00213
C9A   1    0.528916    0.336339    0.753380    11.00000    0.05544    0.03438 =
         0.05225    0.00313    0.00177   -0.00877
C10A  1    0.633686    0.402927    0.699863    11.00000    0.03120    0.04667 =
         0.03986    0.00605   -0.01447   -0.01289
C11A  1    0.400807    0.412486    0.765852    11.00000    0.04055    0.04129 =
         0.05580    0.01023   -0.00517    0.00580
AFIX  13
H11A  2    0.342293    0.419868    0.695692    11.00000   -1.20000
AFIX   0
C12A  1    0.333971    0.403744    0.878951    11.00000    0.06004    0.07594 =
         0.05823    0.01854    0.01170    0.01447
AFIX  23
H12A  2    0.237494    0.404940    0.876002    11.00000   -1.20000
H12B  2    0.373903    0.380527    0.933925    11.00000   -1.20000
AFIX   0
C13A  1    0.405405    0.448402    0.863500    11.00000    0.05759    0.05576 =
         0.07605   -0.01181   -0.00502    0.02078
AFIX  23
H13A  2    0.489361    0.452777    0.909092    11.00000   -1.20000
H13B  2    0.352995    0.477182    0.851188    11.00000   -1.20000
AFIX   0
C14A  1    0.778859    0.468681    0.558152    11.00000    0.03161    0.04106 =
         0.08664    0.00546    0.00058    0.00259
AFIX  23
H14A  2    0.851078    0.489200    0.587598    11.00000   -1.20000
H14B  2    0.813891    0.436677    0.551022    11.00000   -1.20000
AFIX   0
mole 2
CU1B  4    0.590536    0.382495    0.338992    11.00000    0.03784    0.03718 =
         0.06459   -0.00112   -0.00081    0.00380
SE1B  7    0.866822    0.480751    0.325614    11.00000    0.04591    0.02924 =
         0.05954   -0.00035    0.00077    0.00314
CL1B  3    0.558441    0.420599    0.166250    11.00000    0.06400    0.05281 =
         0.06455    0.00701   -0.01453    0.00272
CL2B  3    0.416734    0.410576    0.425879    11.00000    0.04498    0.05786 =
         0.08666   -0.01317    0.00651    0.00576
O1B   6    1.061758    0.319227    0.237749    11.00000    0.06515    0.03638 =
         0.11804   -0.00205    0.02780    0.01235
N1B   5    0.583627    0.313737    0.398234    11.00000    0.04686    0.04019 =
         0.05688    0.00089   -0.00741   -0.00071
N2B   5    0.785832    0.381096    0.332501    11.00000    0.03940    0.02705 =
         0.05483    0.00215   -0.00731   -0.00087
N3B   5    0.985813    0.395708    0.261491    11.00000    0.03330    0.02733 =
         0.05143    0.00310    0.00125    0.00357
C2B   1    0.471888    0.298141    0.450417    11.00000    0.05356    0.06066 =
         0.06963    0.00892   -0.00394   -0.02019
AFIX  43
H2B   2    0.408265    0.320410    0.469701    11.00000   -1.20000
AFIX   0
C3B   1    0.450682    0.251893    0.474813    11.00000    0.06767    0.06964 =
         0.07698    0.01648    0.00040   -0.02150
AFIX  43
H3B   2    0.376526    0.243237    0.515166    11.00000   -1.20000
AFIX   0
C4B   1    0.537483    0.217246    0.440733    11.00000    0.07545    0.04489 =
         0.07518    0.02134   -0.02250   -0.02548
AFIX  43
H4B   2    0.520922    0.185137    0.453913    11.00000   -1.20000
AFIX   0
C5B   1    0.648272    0.231541    0.387141    11.00000    0.06515    0.03639 =
         0.07372    0.00649   -0.01513   -0.01552
AFIX  43
H5B   2    0.708486    0.208940    0.362855    11.00000   -1.20000
AFIX   0
C6B   1    0.672034    0.279491    0.368493    11.00000    0.05442    0.03554 =
         0.05016    0.00490   -0.01354   -0.00759
C7B   1    0.796352    0.293323    0.319957    11.00000    0.05938    0.02614 =
         0.06235    0.00687   -0.00232   -0.00706
C8B   1    0.844084    0.337313    0.308954    11.00000    0.03831    0.02503 =
         0.05496   -0.00434   -0.00303    0.00864
C9B   1    0.978388    0.347291    0.264674    11.00000    0.03991    0.03132 =
         0.06114   -0.00570   -0.00307    0.00859
C10B  1    0.872731    0.414446    0.308021    11.00000    0.02697    0.04308 =
         0.04522   -0.00044   -0.01183    0.00699
C11B  1    1.103699    0.423086    0.238049    11.00000    0.04456    0.03914 =
         0.05658   -0.00522   -0.00006   -0.00217
AFIX  13
H11B  2    1.162649    0.432120    0.306662    11.00000   -1.20000
AFIX   0
C12B  1    1.167362    0.412014    0.126257    11.00000    0.05625    0.07761 =
         0.06559   -0.01666    0.01749   -0.01537
AFIX  23
H12C  2    1.263707    0.413607    0.127189    11.00000   -1.20000
H12D  2    1.127239    0.387317    0.075724    11.00000   -1.20000
AFIX   0
C13B  1    1.094857    0.456627    0.135596    11.00000    0.05808    0.05397 =
         0.06126   -0.00150    0.00588   -0.00954
AFIX  23
H13C  2    1.009761    0.459539    0.091014    11.00000   -1.20000
H13D  2    1.146273    0.485838    0.142495    11.00000   -1.20000
AFIX   0
C14B  1    0.726112    0.485982    0.437758    11.00000    0.04431    0.02838 =
         0.07141    0.00149    0.00076    0.01124
AFIX  23
H14C  2    0.697607    0.518889    0.443111    11.00000   -1.20000
H14D  2    0.649932    0.466942    0.410216    11.00000   -1.20000
AFIX   0
O2    6    0.754864    0.358460    1.006181    11.00000    0.12733    0.07699 =
         0.14766   -0.00759    0.06529   -0.00787
H22   2    0.700847    0.380035    1.037708    11.00000   -1.20000
H23   2    0.830143    0.374993    0.996117    11.00000   -1.20000
HKLF 4

REM  shelxt_a.res in P2(1)/n
REM R1 =  0.0571 for    2218 Fo > 4sig(Fo)  and  0.1419 for all    5468 data
REM    394 parameters refined using      3 restraints

END

WGHT      0.0501      0.0000

REM Instructions for potential hydrogen bonds
HTAB C2A Cl2A
HTAB C5A O1B_$1
HTAB C11A Cl2A_$2
HTAB C12A Cl1A_$2
HTAB C13A Se1B_$3
HTAB C14A Se1B_$4
HTAB C14A Cl2A
HTAB C14A N2A
HTAB C2B Cl2B
HTAB C5B O1A_$5
HTAB C11B Cl2B_$6
HTAB C12B Cl1B_$6
HTAB C14B Cl2B_$3
HTAB C14B Cl2B
HTAB O2 Cl1B_$7
HTAB O2 Cl1A

REM Highest difference peak  0.841,  deepest hole -1.266,  1-sigma level  0.135
Q1    1   0.8177  0.4531  0.3367  11.00000  0.05    0.84
Q2    1   0.9193  0.4534  0.3203  11.00000  0.05    0.82
Q3    1   0.5870  0.4961  0.6797  11.00000  0.05    0.80
Q4    1   0.5760  0.4446  0.6821  11.00000  0.05    0.65
Q5    1   0.6498  0.2516  0.7333  11.00000  0.05    0.63
Q6    1   0.6858  0.4976  0.6648  11.00000  0.05    0.61
Q7    1   0.5362  0.3515  0.3452  11.00000  0.05    0.58
Q8    1   0.7029  0.4431  0.6658  11.00000  0.05    0.56
Q9    1   0.8433  0.2633  0.2883  11.00000  0.05    0.52
Q10   1   0.8491  0.4786  0.2429  11.00000  0.05    0.52
Q11   1   0.9020  0.5217  0.4354  11.00000  0.05    0.48
Q12   1   0.6300  0.3442  0.3339  11.00000  0.05    0.48
Q13   1   0.9284  0.5066  0.3162  11.00000  0.05    0.48
Q14   1   0.6590  0.4689  0.7579  11.00000  0.05    0.48
Q15   1   0.9654  0.4046  0.6559  11.00000  0.05    0.47
Q16   1   0.9770  0.3419  0.6505  11.00000  0.05    0.46
Q17   1   0.8656  0.3275  0.6095  11.00000  0.05    0.46
Q18   1   0.5480  0.5154  0.9005  11.00000  0.05    0.45
Q19   1   0.9594  0.4088  0.7634  11.00000  0.05    0.43
Q20   1   1.0030  0.4547 -0.0426  11.00000  0.05    0.41
Q21   1   0.9529  0.3330  0.7566  11.00000  0.05    0.40
Q22   1   0.8357  0.5217  0.2226  11.00000  0.05    0.39
Q23   1   0.5933  0.5095  0.5790  11.00000  0.05    0.39
Q24   1   0.5259  0.4094  0.3429  11.00000  0.05    0.39
Q25   1   0.7998  0.5050  0.3373  11.00000  0.05    0.39
Q26   1   1.2378  0.4813  0.1850  11.00000  0.05    0.37
Q27   1   0.6601  0.5119  0.7684  11.00000  0.05    0.37
Q28   1   0.9004  0.3856  0.8645  11.00000  0.05    0.37
Q29   1   0.8866  0.4802  0.4021  11.00000  0.05    0.37
Q30   1   0.9888  0.4103  0.9346  11.00000  0.05    0.37
Q31   1   0.3621  0.4529  0.3303  11.00000  0.05    0.36
Q32   1   1.1094  0.4009  0.6594  11.00000  0.05    0.36
Q33   1   0.5404  0.4644  0.1171  11.00000  0.05    0.36
Q34   1   0.4861  0.4502  0.1750  11.00000  0.05    0.36
Q35   1   0.5411  0.3486  0.2280  11.00000  0.05    0.35
Q36   1   0.6021  0.4276  0.5810  11.00000  0.05    0.35
Q37   1   1.1358  0.4393  0.5777  11.00000  0.05    0.35
Q38   1   0.8157  0.4424  0.2227  11.00000  0.05    0.35
Q39   1   0.6784  0.4245  0.7123  11.00000  0.05    0.35
Q40   1   0.9543  0.5212  0.1051  11.00000  0.05    0.35
Q41   1   0.3974  0.3719  0.8891  11.00000  0.05    0.35
Q42   1   0.9240  0.4457  0.4209  11.00000  0.05    0.35
Q43   1   0.2760  0.4704  0.9017  11.00000  0.05    0.34
Q44   1   1.3078  0.4987  0.1396  11.00000  0.05    0.34
Q45   1   1.1314  0.4438  0.6768  11.00000  0.05    0.34
Q46   1   0.4179  0.4480  0.9477  11.00000  0.05    0.34
Q47   1   0.8310  0.4460  0.1265  11.00000  0.05    0.34
Q48   1   0.7794  0.4540  0.2342  11.00000  0.05    0.34
Q49   1   0.2563  0.4480  0.6353  11.00000  0.05    0.33
Q50   1   0.6996  0.4459  0.3209  11.00000  0.05    0.33
Q51   1   0.3680  0.3804  0.4402  11.00000  0.05    0.33
Q52   1   0.3000  0.3728  0.8869  11.00000  0.05    0.33
Q53   1   0.4750  0.4518  1.0297  11.00000  0.05    0.33
Q54   1   1.0277  0.4372  0.8187  11.00000  0.05    0.33
Q55   1   0.7604  0.4062  0.7956  11.00000  0.05    0.33
Q56   1   0.7909  0.3998  1.0545  11.00000  0.05    0.33
Q57   1   1.3387  0.4938  0.1200  11.00000  0.05    0.33
Q58   1   0.5602  0.4228  0.2671  11.00000  0.05    0.33
Q59   1   0.6694  0.4350  0.8847  11.00000  0.05    0.32
Q60   1   0.6791  0.3847  0.9845  11.00000  0.05    0.32
Q61   1   0.6433  0.3389  0.4189  11.00000  0.05    0.32
Q62   1   0.9767  0.4618  0.8698  11.00000  0.05    0.32
Q63   1   1.1203  0.2206  0.5541  11.00000  0.05    0.32
Q64   1   1.2516  0.4452 -0.0018  11.00000  0.05    0.32
Q65   1   0.6028  0.2512  0.2533  11.00000  0.05    0.32
Q66   1   0.3444  0.4376  0.8724  11.00000  0.05    0.32
Q67   1   0.8046  0.4349  0.6836  11.00000  0.05    0.32
Q68   1   0.6074  0.3797  0.4256  11.00000  0.05    0.31
Q69   1   0.9043  0.2569  0.6593  11.00000  0.05    0.31
Q70   1   1.2156  0.3831  0.1431  11.00000  0.05    0.31
Q71   1   0.4785  0.4915  0.8217  11.00000  0.05    0.31
Q72   1   0.4380  0.4999  0.8633  11.00000  0.05    0.31
Q73   1   0.1851  0.4817  0.9139  11.00000  0.05    0.31
Q74   1   0.6970  0.4248  1.0078  11.00000  0.05    0.31
Q75   1   0.5701  0.4720  0.1567  11.00000  0.05    0.31
Q76   1   0.6148  0.4261  0.4520  11.00000  0.05    0.31
Q77   1   0.7721  0.4507  1.0508  11.00000  0.05    0.31
Q78   1   0.6871  0.4336  0.7776  11.00000  0.05    0.31
Q79   1   1.3488  0.3981  0.2100  11.00000  0.05    0.31
Q80   1   0.7397  0.4076  0.6973  11.00000  0.05    0.31
Q81   1   0.4146  0.4813  0.9692  11.00000  0.05    0.31
Q82   1   0.4241  0.3707  0.4578  11.00000  0.05    0.31
Q83   1   1.0357  0.4357  0.5794  11.00000  0.05    0.31
Q84   1   0.5803  0.4635  0.8817  11.00000  0.05    0.30
Q85   1   0.5091  0.3919  0.1607  11.00000  0.05    0.30
Q86   1   0.4490  0.3567  0.7600  11.00000  0.05    0.30
Q87   1   1.0639  0.2797  0.2391  11.00000  0.05    0.30
Q88   1   1.0629  0.1519  0.6547  11.00000  0.05    0.30
Q89   1   0.7988  0.4053  0.9855  11.00000  0.05    0.30
Q90   1   0.4650  0.3814  0.4247  11.00000  0.05    0.30
Q91   1   1.0800  0.3216  0.5460  11.00000  0.05    0.29
Q92   1   1.1036  0.5277  0.0929  11.00000  0.05    0.29
Q93   1   0.9232  0.4489  0.0841  11.00000  0.05    0.29
Q94   1   1.0953  0.4565  0.0643  11.00000  0.05    0.29
Q95   1   1.0384  0.1635  0.6345  11.00000  0.05    0.29
Q96   1   1.0622  0.3163  0.7377  11.00000  0.05    0.29
Q97   1   1.1283  0.3598  0.1433  11.00000  0.05    0.29
Q98   1   0.2455  0.3625  0.9952  11.00000  0.05    0.29
Q99   1   1.1490  0.4973  0.2192  11.00000  0.05    0.28
Q100  1   0.5141  0.4640  0.9449  11.00000  0.05    0.28
;
_shelx_res_checksum              3568
####################################################################### 
# 
# This file contains crystal structure data downloaded from the 
# Cambridge Structural Database (CSD) hosted by the Cambridge 
# Crystallographic Data Centre (CCDC).
# 
# Full information about CCDC data access policies and citation 
# guidelines are available at http://www.ccdc.cam.ac.uk/access/V1 
# 
# Audit and citation data items may have been added by the CCDC. 
# Please retain this information to preserve the provenance of 
# this file and to allow appropriate attribution of the data. 
# 
#######################################################################

data_shelx_CCDC2
_database_code_depnum_ccdc_archive 'CCDC 2017203'
loop_
_audit_author_name
_audit_author_address
'Viktor Tafeenko'
;Moscow State University
Russia
;
_audit_update_record             
;
2021-06-19 deposited with the CCDC.	2022-02-11 downloaded from the CCDC.
;

_audit_creation_method           SHELXL-2014/7
_shelx_SHELXL_version_number     2014/7
_chemical_name_systematic        ?
_chemical_name_common            ?
_chemical_melting_point          ?
_chemical_formula_moiety         ?
_chemical_formula_sum            'C34 H23 Cl Cu N8 O6.50 Se2'
_chemical_formula_weight         904.51

loop_
_atom_type_symbol
_atom_type_description
_atom_type_scat_dispersion_real
_atom_type_scat_dispersion_imag
_atom_type_scat_source
C C 0.0181 0.0091 'International Tables Vol C Tables 4.2.6.8 and 6.1.1.4'
H H 0.0000 0.0000 'International Tables Vol C Tables 4.2.6.8 and 6.1.1.4'
Cl Cl 0.3639 0.7018 'International Tables Vol C Tables 4.2.6.8 and 6.1.1.4'
Cu Cu -1.9646 0.5888 'International Tables Vol C Tables 4.2.6.8 and 6.1.1.4'
N N 0.0311 0.0180 'International Tables Vol C Tables 4.2.6.8 and 6.1.1.4'
O O 0.0492 0.0322 'International Tables Vol C Tables 4.2.6.8 and 6.1.1.4'
Se Se -0.7943 1.1372 'International Tables Vol C Tables 4.2.6.8 and 6.1.1.4'

_space_group_crystal_system      monoclinic
_space_group_IT_number           14
_space_group_name_H-M_alt        'P 21/c'
_space_group_name_Hall           '-P 2ybc'

_shelx_space_group_comment       
;
The symmetry employed for this shelxl refinement is uniquely defined
by the following loop, which should always be used as a source of
symmetry information in preference to the above space-group names.
They are only intended as comments.
;

loop_
_space_group_symop_operation_xyz
'x, y, z'
'-x, y+1/2, -z+1/2'
'-x, -y, -z'
'x, -y-1/2, z-1/2'

_cell_length_a                   20.283(2)
_cell_length_b                   11.7660(10)
_cell_length_c                   16.376(10)
_cell_angle_alpha                90
_cell_angle_beta                 104.470(10)
_cell_angle_gamma                90
_cell_volume                     3784(2)
_cell_formula_units_Z            4
_cell_measurement_temperature    293(2)
_cell_measurement_reflns_used    ?
_cell_measurement_theta_min      ?
_cell_measurement_theta_max      ?

_exptl_crystal_description       ?
_exptl_crystal_colour            ?
_exptl_crystal_density_meas      ?
_exptl_crystal_density_method    ?
_exptl_crystal_density_diffrn    1.588
_exptl_crystal_F_000             1796
_exptl_transmission_factor_min   ?
_exptl_transmission_factor_max   ?
_exptl_crystal_size_max          ?
_exptl_crystal_size_mid          ?
_exptl_crystal_size_min          ?
_exptl_absorpt_coefficient_mu    4.137
_shelx_estimated_absorpt_T_min   ?
_shelx_estimated_absorpt_T_max   ?
_exptl_absorpt_correction_type   ?
_exptl_absorpt_correction_T_min  ?
_exptl_absorpt_correction_T_max  ?
_exptl_absorpt_process_details   ?
_exptl_absorpt_special_details   ?
_diffrn_ambient_temperature      293(2)
_diffrn_radiation_wavelength     1.54186
_diffrn_radiation_type           CuK\a
_diffrn_source                   ?
_diffrn_measurement_device_type  ?
_diffrn_measurement_method       ?
_diffrn_detector_area_resol_mean ?
_diffrn_reflns_number            34924
_diffrn_reflns_av_unetI/netI     0.3785
_diffrn_reflns_av_R_equivalents  0.3224
_diffrn_reflns_limit_h_min       -22
_diffrn_reflns_limit_h_max       24
_diffrn_reflns_limit_k_min       -13
_diffrn_reflns_limit_k_max       9
_diffrn_reflns_limit_l_min       -19
_diffrn_reflns_limit_l_max       19
_diffrn_reflns_theta_min         4.381
_diffrn_reflns_theta_max         66.429
_diffrn_reflns_theta_full        66.429
_diffrn_measured_fraction_theta_max 0.983
_diffrn_measured_fraction_theta_full 0.983
_diffrn_reflns_Laue_measured_fraction_max 0.983
_diffrn_reflns_Laue_measured_fraction_full 0.983
_diffrn_reflns_point_group_measured_fraction_max 0.983
_diffrn_reflns_point_group_measured_fraction_full 0.983
_reflns_number_total             6523
_reflns_number_gt                1460
_reflns_threshold_expression     'I > 2\s(I)'
_reflns_Friedel_coverage         0.000
_reflns_Friedel_fraction_max     .
_reflns_Friedel_fraction_full    .

_reflns_special_details          
;
 Reflections were merged by SHELXL according to the crystal
 class for the calculation of statistics and refinement.
 
 _reflns_Friedel_fraction is defined as the number of unique
 Friedel pairs measured divided by the number that would be
 possible theoretically, ignoring centric projections and
 systematic absences.
;

_computing_data_collection       ?
_computing_cell_refinement       ?
_computing_data_reduction        ?
_computing_structure_solution    ?
_computing_structure_refinement  'SHELXL-2014/7 (Sheldrick, 2014)'
_computing_molecular_graphics    ?
_computing_publication_material  ?
_refine_special_details          ?
_refine_ls_structure_factor_coef Fsqd
_refine_ls_matrix_type           full
_refine_ls_weighting_scheme      calc
_refine_ls_weighting_details     
'w=1/[\s^2^(Fo^2^)+(0.0798P)^2^] where P=(Fo^2^+2Fc^2^)/3'
_atom_sites_solution_primary     ?
_atom_sites_solution_secondary   ?
_atom_sites_solution_hydrogens   mixed
_refine_ls_hydrogen_treatment    mixed
_refine_ls_extinction_method     'SHELXL-2014/7 (Sheldrick 2014'
_refine_ls_extinction_coef       0.00049(7)
_refine_ls_extinction_expression Fc^*^=kFc[1+0.001xFc^2^\l^3^/sin(2\q)]^-1/4^
_refine_ls_number_reflns         6523
_refine_ls_number_parameters     480
_refine_ls_number_restraints     7
_refine_ls_R_factor_all          0.3000
_refine_ls_R_factor_gt           0.0818
_refine_ls_wR_factor_ref         0.2125
_refine_ls_wR_factor_gt          0.1609
_refine_ls_goodness_of_fit_ref   0.733
_refine_ls_restrained_S_all      0.734
_refine_ls_shift/su_max          0.059
_refine_ls_shift/su_mean         0.001

loop_
_atom_site_label
_atom_site_type_symbol
_atom_site_fract_x
_atom_site_fract_y
_atom_site_fract_z
_atom_site_U_iso_or_equiv
_atom_site_adp_type
_atom_site_occupancy
_atom_site_site_symmetry_order
_atom_site_calc_flag
_atom_site_refinement_flags_posn
_atom_site_refinement_flags_adp
_atom_site_refinement_flags_occupancy
_atom_site_disorder_assembly
_atom_site_disorder_group
Se1A Se 0.36722(10) 0.19084(12) 0.43448(9) 0.1167(8) Uani 1 1 d . . . . .
O1A O 0.2653(5) 0.0997(8) 0.6849(6) 0.121(4) Uani 1 1 d . . . . .
N1A N 0.1585(7) 0.4680(12) 0.5092(8) 0.106(4) Uani 1 1 d . . . . .
N2A N 0.2615(8) 0.2747(10) 0.5081(6) 0.103(4) Uani 1 1 d . . . . .
N3A N 0.3186(8) 0.1193(11) 0.5739(7) 0.102(4) Uani 1 1 d . . . . .
N4A N 0.5006(8) -0.3621(13) 0.6488(10) 0.158(6) Uani 1 1 d . . . . .
C2A C 0.1284(9) 0.5658(16) 0.4887(9) 0.120(6) Uani 1 1 d . . . . .
H2A H 0.1301 0.5996 0.4379 0.144 Uiso 1 1 calc R U . . .
C3A C 0.0935(10) 0.6215(13) 0.5415(14) 0.156(7) Uani 1 1 d . . . . .
H3A H 0.0702 0.6891 0.5252 0.187 Uiso 1 1 calc R U . . .
C4A C 0.0951(11) 0.571(2) 0.6198(13) 0.152(7) Uani 1 1 d . . . . .
H4A H 0.0733 0.6067 0.6565 0.182 Uiso 1 1 calc R U . . .
C5A C 0.1266(13) 0.4758(19) 0.6416(11) 0.169(9) Uani 1 1 d . . . . .
H5A H 0.1270 0.4445 0.6939 0.203 Uiso 1 1 calc R U . . .
C6A C 0.1599(8) 0.4187(16) 0.5882(12) 0.107(5) Uani 1 1 d . . . . .
C7A C 0.1936(9) 0.3147(16) 0.6143(8) 0.109(5) Uani 1 1 d . . . . .
H7A H 0.1837 0.2820 0.6616 0.130 Uiso 1 1 calc R U . . .
C8A C 0.2374(10) 0.2561(15) 0.5815(9) 0.106(5) Uani 1 1 d . . . . .
C9A C 0.2707(9) 0.1506(14) 0.6213(10) 0.097(5) Uani 1 1 d . . . . .
C10A C 0.3057(8) 0.2011(17) 0.5032(9) 0.099(5) Uani 1 1 d . . . . .
C11A C 0.3605(9) 0.0210(14) 0.5891(10) 0.089(4) Uani 1 1 d . . . . .
C12A C 0.4099(10) 0.0060(18) 0.6670(9) 0.126(6) Uani 1 1 d . . . . .
H12A H 0.4162 0.0622 0.7082 0.151 Uiso 1 1 calc R U . . .
C13A C 0.4477(9) -0.090(2) 0.6811(12) 0.128(6) Uani 1 1 d . . . . .
H13A H 0.4798 -0.1006 0.7321 0.154 Uiso 1 1 calc R U . . .
C14A C 0.4382(8) -0.1714(17) 0.6199(12) 0.101(5) Uani 1 1 d . . . . .
C15A C 0.3912(12) -0.1536(13) 0.5429(12) 0.141(7) Uani 1 1 d . . . . .
H15A H 0.3857 -0.2101 0.5020 0.169 Uiso 1 1 calc R U . . .
C16A C 0.3537(8) -0.0598(16) 0.5250(8) 0.111(5) Uani 1 1 d . . . . .
H16A H 0.3243 -0.0485 0.4722 0.134 Uiso 1 1 calc R U . . .
C17A C 0.4732(9) -0.280(2) 0.6393(9) 0.125(6) Uani 1 1 d . . . . .
C18A C 0.3483(9) 0.3398(10) 0.3761(7) 0.126(6) Uani 1 1 d . . . . .
H18A H 0.3744 0.3469 0.3342 0.151 Uiso 1 1 calc R U . . .
H18B H 0.3003 0.3457 0.3479 0.151 Uiso 1 1 calc R U . . .
Se1B Se 0.35511(10) 0.58248(12) 0.38187(9) 0.1079(7) Uani 1 1 d . . . . .
O1B O 0.1338(5) 0.6577(8) 0.1559(6) 0.117(3) Uani 1 1 d . . . . .
N1B N 0.1269(6) 0.2994(13) 0.3466(8) 0.101(4) Uani 1 1 d . . . . .
N2B N 0.2213(8) 0.5060(10) 0.3317(6) 0.092(4) Uani 1 1 d . . . . .
N3B N 0.2384(9) 0.6505(12) 0.2553(6) 0.096(4) Uani 1 1 d . . . . .
N4B N 0.3904(9) 1.1261(12) 0.1671(9) 0.155(6) Uani 1 1 d . . . . .
C2B C 0.1073(10) 0.1994(17) 0.3740(9) 0.108(5) Uani 1 1 d . . . . .
H2B H 0.1334 0.1683 0.4239 0.129 Uiso 1 1 calc R U . . .
C3B C 0.0515(13) 0.1435(15) 0.3317(13) 0.146(7) Uani 1 1 d . . . . .
H3B H 0.0415 0.0730 0.3513 0.175 Uiso 1 1 calc R U . . .
C4B C 0.0060(9) 0.1906(19) 0.2556(13) 0.144(6) Uani 1 1 d . . . . .
H4B H -0.0347 0.1584 0.2256 0.172 Uiso 1 1 calc R U . . .
C5B C 0.0349(13) 0.2958(18) 0.2351(12) 0.137(7) Uani 1 1 d . . . . .
H5B H 0.0102 0.3304 0.1859 0.165 Uiso 1 1 calc R U . . .
C6B C 0.0900(9) 0.351(2) 0.2737(12) 0.107(7) Uani 1 1 d . . . . .
C7B C 0.1110(11) 0.4557(15) 0.2414(9) 0.098(5) Uani 1 1 d . . . . .
H7B H 0.0808 0.4857 0.1940 0.117 Uiso 1 1 calc R U . . .
C8B C 0.1656(11) 0.5124(13) 0.2699(12) 0.096(6) Uani 1 1 d . . . . .
C9B C 0.1739(10) 0.6165(13) 0.2157(10) 0.093(5) Uani 1 1 d . . . . .
C10B C 0.2733(7) 0.5775(13) 0.3283(9) 0.085(5) Uani 1 1 d . . . . .
C11B C 0.2702(8) 0.7524(14) 0.2348(11) 0.096(5) Uani 1 1 d . . . . .
C12B C 0.2677(7) 0.7666(14) 0.1512(9) 0.099(5) Uani 1 1 d . . . . .
H12B H 0.2466 0.7138 0.1109 0.119 Uiso 1 1 calc R U . . .
C13B C 0.2980(8) 0.8629(18) 0.1295(10) 0.123(6) Uani 1 1 d . . . . .
H13B H 0.2974 0.8770 0.0735 0.147 Uiso 1 1 calc R U . . .
C14B C 0.3292(9) 0.9380(14) 0.1913(12) 0.110(5) Uani 1 1 d . . . . .
C15B C 0.3306(9) 0.9158(15) 0.2774(10) 0.133(6) Uani 1 1 d . . . . .
H15B H 0.3531 0.9651 0.3195 0.160 Uiso 1 1 calc R U . . .
C16B C 0.2986(10) 0.8219(15) 0.2974(9) 0.139(7) Uani 1 1 d . . . . .
H16B H 0.2968 0.8072 0.3526 0.167 Uiso 1 1 calc R U . . .
C17B C 0.3644(10) 1.0429(17) 0.1770(8) 0.115(6) Uani 1 1 d . . . . .
C18B C 0.3678(7) 0.4308(10) 0.4403(7) 0.106(5) Uani 1 1 d . . . . .
H18C H 0.4150 0.4214 0.4711 0.127 Uiso 1 1 calc R U . . .
H18D H 0.3396 0.4264 0.4801 0.127 Uiso 1 1 calc R U . . .
Cu1 Cu 0.20558(11) 0.38752(14) 0.42334(10) 0.1024(8) Uani 1 1 d . . . . .
Cl1 Cl 0.1646(4) -0.1237(6) 0.4106(4) 0.168(2) Uani 1 1 d D . . . .
O51 O 0.2115(7) -0.2075(9) 0.4427(7) 0.185(6) Uani 1 1 d D . . . .
O52 O 0.1355(11) -0.137(2) 0.3285(8) 0.403(17) Uani 1 1 d D . . . .
O53 O 0.1162(12) -0.1007(18) 0.4510(14) 0.40(2) Uani 1 1 d D . . . .
O54 O 0.1992(8) -0.0303(12) 0.4006(18) 0.367(17) Uani 1 1 d D . . . .
OW O -0.0245(13) -0.058(2) 0.474(3) 0.40(3) Uiso 0.5 1 d D . P . .
H1 H -0.0672(13) -0.072(10) 0.455(15) 0.480 Uiso 0.5 1 d D U P . .
H11 H -0.004(3) -0.120(3) 0.465(7) 0.480 Uiso 0.5 1 d D U P . .

loop_
_atom_site_aniso_label
_atom_site_aniso_U_11
_atom_site_aniso_U_22
_atom_site_aniso_U_33
_atom_site_aniso_U_23
_atom_site_aniso_U_13
_atom_site_aniso_U_12
Se1A 0.1876(19) 0.0843(12) 0.0952(10) 0.0137(9) 0.0671(11) 0.0181(11)
O1A 0.176(10) 0.123(8) 0.080(6) 0.030(6) 0.061(6) -0.001(7)
N1A 0.197(13) 0.058(9) 0.084(8) -0.006(7) 0.074(8) 0.000(9)
N2A 0.169(14) 0.101(10) 0.053(7) -0.001(7) 0.057(8) -0.015(9)
N3A 0.183(13) 0.073(10) 0.058(7) 0.012(7) 0.044(9) -0.023(10)
N4A 0.133(13) 0.111(13) 0.242(16) 0.069(11) 0.071(11) 0.067(10)
C2A 0.206(18) 0.056(11) 0.102(11) -0.001(10) 0.048(11) 0.017(11)
C3A 0.27(2) 0.077(12) 0.147(16) -0.026(13) 0.097(16) 0.030(12)
C4A 0.23(2) 0.119(17) 0.133(16) -0.016(14) 0.104(15) 0.030(15)
C5A 0.31(3) 0.104(15) 0.132(15) -0.009(14) 0.132(18) 0.025(17)
C6A 0.122(13) 0.099(15) 0.112(14) 0.000(13) 0.055(10) -0.010(11)
C7A 0.166(16) 0.083(13) 0.086(10) 0.028(10) 0.051(10) 0.030(12)
C8A 0.170(18) 0.081(13) 0.077(11) 0.014(10) 0.051(11) 0.008(11)
C9A 0.142(14) 0.084(13) 0.066(10) 0.011(10) 0.030(11) -0.017(11)
C10A 0.080(11) 0.143(16) 0.083(10) -0.016(12) 0.039(9) -0.004(11)
C11A 0.141(14) 0.041(10) 0.099(13) 0.016(10) 0.054(11) 0.003(10)
C12A 0.143(16) 0.17(2) 0.052(10) -0.012(10) 0.005(10) -0.017(14)
C13A 0.104(14) 0.147(18) 0.119(15) 0.047(15) -0.001(11) 0.028(13)
C14A 0.097(13) 0.108(17) 0.091(12) -0.001(12) 0.009(11) -0.008(12)
C15A 0.24(2) 0.051(11) 0.120(15) 0.003(10) 0.026(15) 0.029(13)
C16A 0.182(17) 0.076(12) 0.060(9) -0.006(10) -0.001(9) -0.013(12)
C17A 0.124(16) 0.119(18) 0.130(12) 0.060(13) 0.029(10) 0.049(13)
C18A 0.248(19) 0.072(9) 0.063(8) 0.021(8) 0.050(9) 0.014(11)
Se1B 0.1495(18) 0.0832(12) 0.0900(10) 0.0078(8) 0.0279(10) -0.0104(11)
O1B 0.123(9) 0.117(8) 0.103(7) 0.031(6) 0.013(6) 0.007(7)
N1B 0.119(11) 0.094(11) 0.091(9) 0.016(8) 0.029(9) 0.024(9)
N2B 0.077(10) 0.146(12) 0.044(6) -0.040(6) -0.004(6) 0.006(9)
N3B 0.115(12) 0.113(12) 0.050(7) 0.015(7) 0.001(7) 0.056(10)
N4B 0.219(17) 0.100(13) 0.142(10) 0.029(10) 0.038(10) -0.049(12)
C2B 0.141(17) 0.078(13) 0.095(11) 0.005(11) 0.013(11) 0.003(12)
C3B 0.19(2) 0.130(16) 0.115(15) -0.022(13) 0.030(14) -0.050(17)
C4B 0.131(16) 0.174(19) 0.116(13) -0.026(13) 0.012(13) -0.038(15)
C5B 0.17(2) 0.108(15) 0.151(17) 0.065(13) 0.081(17) 0.011(15)
C6B 0.049(11) 0.14(2) 0.127(17) -0.072(17) 0.021(11) -0.018(13)
C7B 0.163(19) 0.061(12) 0.088(10) 0.037(9) 0.065(12) 0.005(11)
C8B 0.120(16) 0.054(11) 0.132(16) -0.030(11) 0.068(14) -0.050(12)
C9B 0.093(14) 0.104(15) 0.074(10) 0.014(10) 0.006(11) 0.035(12)
C10B 0.036(10) 0.098(12) 0.134(13) -0.034(10) 0.047(10) -0.007(9)
C11B 0.150(14) 0.063(11) 0.082(12) 0.012(10) 0.041(10) -0.023(10)
C12B 0.138(14) 0.096(12) 0.070(11) 0.011(9) 0.039(9) -0.013(10)
C13B 0.154(15) 0.132(16) 0.078(11) -0.010(12) 0.020(10) -0.036(13)
C14B 0.167(16) 0.064(13) 0.110(14) 0.027(11) 0.058(12) 0.000(11)
C15B 0.23(2) 0.081(13) 0.086(13) -0.020(10) 0.039(11) -0.019(12)
C16B 0.28(2) 0.064(11) 0.076(11) -0.018(10) 0.055(12) -0.043(13)
C17B 0.167(18) 0.082(15) 0.088(10) 0.007(11) 0.020(10) 0.001(14)
C18B 0.145(13) 0.094(10) 0.075(8) 0.013(8) 0.019(8) -0.019(9)
Cu1 0.157(2) 0.0879(14) 0.0681(11) 0.0078(10) 0.0383(12) 0.0044(13)
Cl1 0.228(7) 0.155(6) 0.114(4) 0.027(3) 0.029(4) 0.004(5)
O51 0.280(18) 0.125(10) 0.143(9) 0.029(8) 0.042(10) -0.020(10)
O52 0.30(3) 0.70(5) 0.200(18) 0.13(2) 0.050(17) 0.08(3)
O53 0.65(5) 0.35(3) 0.34(2) 0.18(2) 0.37(3) 0.28(3)
O54 0.173(17) 0.124(13) 0.72(5) 0.009(18) -0.06(2) 0.010(12)

_geom_special_details            
;
 All esds (except the esd in the dihedral angle between two l.s. planes)
 are estimated using the full covariance matrix.  The cell esds are taken
 into account individually in the estimation of esds in distances, angles
 and torsion angles; correlations between esds in cell parameters are only
 used when they are defined by crystal symmetry.  An approximate (isotropic)
 treatment of cell esds is used for estimating esds involving l.s. planes.
;

loop_
_geom_bond_atom_site_label_1
_geom_bond_atom_site_label_2
_geom_bond_distance
_geom_bond_site_symmetry_2
_geom_bond_publ_flag
Se1A C10A 1.882(14) . ?
Se1A C18A 1.987(10) . ?
O1A C9A 1.230(15) . ?
N1A C2A 1.307(15) . ?
N1A C6A 1.412(16) . ?
N1A Cu1 2.110(11) . ?
N2A C10A 1.264(15) . ?
N2A C8A 1.423(16) . ?
N2A Cu1 2.046(13) . ?
N3A C11A 1.421(15) . ?
N3A C9A 1.436(17) . ?
N3A C10A 1.477(18) . ?
N4A C17A 1.106(18) . ?
C2A C3A 1.410(19) . ?
C2A H2A 0.9300 . ?
C3A C4A 1.41(2) . ?
C3A H3A 0.9300 . ?
C4A C5A 1.295(19) . ?
C4A H4A 0.9300 . ?
C5A C6A 1.40(2) . ?
C5A H5A 0.9300 . ?
C6A C7A 1.415(18) . ?
C7A C8A 1.340(18) . ?
C7A H7A 0.9300 . ?
C8A C9A 1.483(18) . ?
C11A C16A 1.397(16) . ?
C11A C12A 1.422(18) . ?
C12A C13A 1.353(18) . ?
C12A H12A 0.9300 . ?
C13A C14A 1.364(19) . ?
C13A H13A 0.9300 . ?
C14A C15A 1.394(19) . ?
C14A C17A 1.46(2) . ?
C15A C16A 1.330(17) . ?
C15A H15A 0.9300 . ?
C16A H16A 0.9300 . ?
C18A C18B 1.483(15) . ?
C18A H18A 0.9700 . ?
C18A H18B 0.9700 . ?
Se1B C10B 1.673(14) . ?
Se1B C18B 2.011(11) . ?
O1B C9B 1.207(15) . ?
N1B C2B 1.355(16) . ?
N1B C6B 1.38(2) . ?
N1B Cu1 2.049(13) . ?
N2B C8B 1.317(18) . ?
N2B C10B 1.362(15) . ?
N2B Cu1 2.130(13) . ?
N3B C9B 1.366(17) . ?
N3B C11B 1.441(15) . ?
N3B C10B 1.498(15) . ?
N4B C17B 1.143(18) . ?
C2B C3B 1.343(19) . ?
C2B H2B 0.9300 . ?
C3B C4B 1.46(2) . ?
C3B H3B 0.9300 . ?
C4B C5B 1.44(2) . ?
C4B H4B 0.9300 . ?
C5B C6B 1.31(2) . ?
C5B H5B 0.9300 . ?
C6B C7B 1.45(2) . ?
C7B C8B 1.28(2) . ?
C7B H7B 0.9300 . ?
C8B C9B 1.546(19) . ?
C11B C16B 1.325(16) . ?
C11B C12B 1.368(16) . ?
C12B C13B 1.377(17) . ?
C12B H12B 0.9300 . ?
C13B C14B 1.373(18) . ?
C13B H13B 0.9300 . ?
C14B C15B 1.426(18) . ?
C14B C17B 1.47(2) . ?
C15B C16B 1.362(18) . ?
C15B H15B 0.9300 . ?
C16B H16B 0.9300 . ?
C18B H18C 0.9700 . ?
C18B H18D 0.9700 . ?
Cl1 O52 1.336(9) . ?
Cl1 O54 1.336(9) . ?
Cl1 O53 1.342(9) . ?
Cl1 O51 1.380(8) . ?
OW OW 1.78(6) 3_556 ?
OW H1 0.8600(11) . ?
OW H11 0.8600(11) . ?

loop_
_geom_angle_atom_site_label_1
_geom_angle_atom_site_label_2
_geom_angle_atom_site_label_3
_geom_angle
_geom_angle_site_symmetry_1
_geom_angle_site_symmetry_3
_geom_angle_publ_flag
C10A Se1A C18A 98.9(8) . . ?
C2A N1A C6A 119.8(13) . . ?
C2A N1A Cu1 119.0(12) . . ?
C6A N1A Cu1 121.2(13) . . ?
C10A N2A C8A 110.2(14) . . ?
C10A N2A Cu1 133.1(12) . . ?
C8A N2A Cu1 115.1(13) . . ?
C11A N3A C9A 124.8(12) . . ?
C11A N3A C10A 130.5(14) . . ?
C9A N3A C10A 104.2(14) . . ?
N1A C2A C3A 121.8(14) . . ?
N1A C2A H2A 119.1 . . ?
C3A C2A H2A 119.1 . . ?
C4A C3A C2A 117.5(16) . . ?
C4A C3A H3A 121.2 . . ?
C2A C3A H3A 121.2 . . ?
C5A C4A C3A 121.0(18) . . ?
C5A C4A H4A 119.5 . . ?
C3A C4A H4A 119.5 . . ?
C4A C5A C6A 121.6(18) . . ?
C4A C5A H5A 119.2 . . ?
C6A C5A H5A 119.2 . . ?
C5A C6A N1A 118.2(17) . . ?
C5A C6A C7A 119.8(19) . . ?
N1A C6A C7A 122.0(16) . . ?
C8A C7A C6A 130.0(15) . . ?
C8A C7A H7A 115.0 . . ?
C6A C7A H7A 115.0 . . ?
C7A C8A N2A 131.4(16) . . ?
C7A C8A C9A 121.9(15) . . ?
N2A C8A C9A 106.6(15) . . ?
O1A C9A N3A 123.3(15) . . ?
O1A C9A C8A 130.8(17) . . ?
N3A C9A C8A 105.8(15) . . ?
N2A C10A N3A 112.8(14) . . ?
N2A C10A Se1A 132.0(15) . . ?
N3A C10A Se1A 114.4(13) . . ?
C16A C11A N3A 118.6(16) . . ?
C16A C11A C12A 120.3(15) . . ?
N3A C11A C12A 121.0(16) . . ?
C13A C12A C11A 119.9(16) . . ?
C13A C12A H12A 120.0 . . ?
C11A C12A H12A 120.0 . . ?
C12A C13A C14A 119.4(18) . . ?
C12A C13A H13A 120.3 . . ?
C14A C13A H13A 120.3 . . ?
C13A C14A C15A 119.9(18) . . ?
C13A C14A C17A 118.9(18) . . ?
C15A C14A C17A 121.0(17) . . ?
C16A C15A C14A 123.2(16) . . ?
C16A C15A H15A 118.4 . . ?
C14A C15A H15A 118.4 . . ?
C15A C16A C11A 117.1(14) . . ?
C15A C16A H16A 121.5 . . ?
C11A C16A H16A 121.5 . . ?
N4A C17A C14A 175.4(18) . . ?
C18B C18A Se1A 108.1(7) . . ?
C18B C18A H18A 110.1 . . ?
Se1A C18A H18A 110.1 . . ?
C18B C18A H18B 110.1 . . ?
Se1A C18A H18B 110.1 . . ?
H18A C18A H18B 108.4 . . ?
C10B Se1B C18B 102.2(7) . . ?
C2B N1B C6B 121.7(15) . . ?
C2B N1B Cu1 119.0(13) . . ?
C6B N1B Cu1 118.8(13) . . ?
C8B N2B C10B 117.3(13) . . ?
C8B N2B Cu1 109.2(12) . . ?
C10B N2B Cu1 133.4(10) . . ?
C9B N3B C11B 124.4(12) . . ?
C9B N3B C10B 114.6(15) . . ?
C11B N3B C10B 120.8(15) . . ?
C3B C2B N1B 122.3(15) . . ?
C3B C2B H2B 118.9 . . ?
N1B C2B H2B 118.9 . . ?
C2B C3B C4B 121.7(17) . . ?
C2B C3B H3B 119.1 . . ?
C4B C3B H3B 119.1 . . ?
C5B C4B C3B 108.4(15) . . ?
C5B C4B H4B 125.8 . . ?
C3B C4B H4B 125.8 . . ?
C6B C5B C4B 131(2) . . ?
C6B C5B H5B 114.4 . . ?
C4B C5B H5B 114.4 . . ?
C5B C6B N1B 115(2) . . ?
C5B C6B C7B 123(2) . . ?
N1B C6B C7B 122.8(15) . . ?
C8B C7B C6B 128.3(17) . . ?
C8B C7B H7B 115.9 . . ?
C6B C7B H7B 115.9 . . ?
C7B C8B N2B 138.6(18) . . ?
C7B C8B C9B 114.4(19) . . ?
N2B C8B C9B 106.9(14) . . ?
O1B C9B N3B 129.6(15) . . ?
O1B C9B C8B 129.5(18) . . ?
N3B C9B C8B 100.9(15) . . ?
N2B C10B N3B 99.8(12) . . ?
N2B C10B Se1B 132.6(13) . . ?
N3B C10B Se1B 127.4(13) . . ?
C16B C11B C12B 126.8(15) . . ?
C16B C11B N3B 117.8(16) . . ?
C12B C11B N3B 115.4(15) . . ?
C11B C12B C13B 116.8(14) . . ?
C11B C12B H12B 121.6 . . ?
C13B C12B H12B 121.6 . . ?
C14B C13B C12B 119.5(15) . . ?
C14B C13B H13B 120.2 . . ?
C12B C13B H13B 120.2 . . ?
C13B C14B C15B 120.1(15) . . ?
C13B C14B C17B 125.0(16) . . ?
C15B C14B C17B 114.8(18) . . ?
C16B C15B C14B 119.6(14) . . ?
C16B C15B H15B 120.2 . . ?
C14B C15B H15B 120.2 . . ?
C11B C16B C15B 117.1(15) . . ?
C11B C16B H16B 121.5 . . ?
C15B C16B H16B 121.5 . . ?
N4B C17B C14B 177.9(19) . . ?
C18A C18B Se1B 108.9(7) . . ?
C18A C18B H18C 109.9 . . ?
Se1B C18B H18C 109.9 . . ?
C18A C18B H18D 109.9 . . ?
Se1B C18B H18D 109.9 . . ?
H18C C18B H18D 108.3 . . ?
N2A Cu1 N1B 107.6(6) . . ?
N2A Cu1 N1A 96.0(6) . . ?
N1B Cu1 N1A 102.9(4) . . ?
N2A Cu1 N2B 138.4(6) . . ?
N1B Cu1 N2B 97.4(6) . . ?
N1A Cu1 N2B 110.4(5) . . ?
O52 Cl1 O54 95.1(15) . . ?
O52 Cl1 O53 109.1(16) . . ?
O54 Cl1 O53 111.5(14) . . ?
O52 Cl1 O51 112.7(13) . . ?
O54 Cl1 O51 107.5(11) . . ?
O53 Cl1 O51 118.5(11) . . ?
OW OW H1 136(6) 3_556 . ?
OW OW H11 120(5) 3_556 . ?
H1 OW H11 104.6(11) . . ?

loop_
_geom_torsion_atom_site_label_1
_geom_torsion_atom_site_label_2
_geom_torsion_atom_site_label_3
_geom_torsion_atom_site_label_4
_geom_torsion
_geom_torsion_site_symmetry_1
_geom_torsion_site_symmetry_2
_geom_torsion_site_symmetry_3
_geom_torsion_site_symmetry_4
_geom_torsion_publ_flag
C6A N1A C2A C3A -4(2) . . . . ?
Cu1 N1A C2A C3A 177.1(12) . . . . ?
N1A C2A C3A C4A 3(2) . . . . ?
C2A C3A C4A C5A -1(3) . . . . ?
C3A C4A C5A C6A 0(3) . . . . ?
C4A C5A C6A N1A 0(3) . . . . ?
C4A C5A C6A C7A -179.9(19) . . . . ?
C2A N1A C6A C5A 2(2) . . . . ?
Cu1 N1A C6A C5A -178.9(12) . . . . ?
C2A N1A C6A C7A -178.1(14) . . . . ?
Cu1 N1A C6A C7A 1.1(18) . . . . ?
C5A C6A C7A C8A -167.4(18) . . . . ?
N1A C6A C7A C8A 13(3) . . . . ?
C6A C7A C8A N2A -4(3) . . . . ?
C6A C7A C8A C9A 176.4(14) . . . . ?
C10A N2A C8A C7A 176.5(17) . . . . ?
Cu1 N2A C8A C7A -16(2) . . . . ?
C10A N2A C8A C9A -4.0(16) . . . . ?
Cu1 N2A C8A C9A 163.8(8) . . . . ?
C11A N3A C9A O1A 6(2) . . . . ?
C10A N3A C9A O1A 178.7(12) . . . . ?
C11A N3A C9A C8A -178.2(12) . . . . ?
C10A N3A C9A C8A -5.9(12) . . . . ?
C7A C8A C9A O1A 1(2) . . . . ?
N2A C8A C9A O1A -178.8(13) . . . . ?
C7A C8A C9A N3A -174.2(14) . . . . ?
N2A C8A C9A N3A 6.2(13) . . . . ?
C8A N2A C10A N3A 0.1(17) . . . . ?
Cu1 N2A C10A N3A -164.7(9) . . . . ?
C8A N2A C10A Se1A -168.2(10) . . . . ?
Cu1 N2A C10A Se1A 27(2) . . . . ?
C11A N3A C10A N2A 175.6(14) . . . . ?
C9A N3A C10A N2A 3.8(16) . . . . ?
C11A N3A C10A Se1A -13.9(18) . . . . ?
C9A N3A C10A Se1A 174.4(9) . . . . ?
C18A Se1A C10A N2A 4.7(17) . . . . ?
C18A Se1A C10A N3A -163.5(10) . . . . ?
C9A N3A C11A C16A 119.4(14) . . . . ?
C10A N3A C11A C16A -51(2) . . . . ?
C9A N3A C11A C12A -62.3(18) . . . . ?
C10A N3A C11A C12A 127.4(14) . . . . ?
C16A C11A C12A C13A -4(2) . . . . ?
N3A C11A C12A C13A 177.8(14) . . . . ?
C11A C12A C13A C14A 1(2) . . . . ?
C12A C13A C14A C15A 2(3) . . . . ?
C12A C13A C14A C17A -172.8(14) . . . . ?
C13A C14A C15A C16A 0(3) . . . . ?
C17A C14A C15A C16A 174.1(15) . . . . ?
C14A C15A C16A C11A -3(2) . . . . ?
N3A C11A C16A C15A -176.5(14) . . . . ?
C12A C11A C16A C15A 5(2) . . . . ?
C6B N1B C2B C3B 1(2) . . . . ?
Cu1 N1B C2B C3B 172.1(12) . . . . ?
N1B C2B C3B C4B -4(2) . . . . ?
C2B C3B C4B C5B 4(2) . . . . ?
C3B C4B C5B C6B -3(3) . . . . ?
C4B C5B C6B N1B 0(3) . . . . ?
C4B C5B C6B C7B 179.0(15) . . . . ?
C2B N1B C6B C5B 1(2) . . . . ?
Cu1 N1B C6B C5B -170.4(11) . . . . ?
C2B N1B C6B C7B -177.9(12) . . . . ?
Cu1 N1B C6B C7B 10.7(16) . . . . ?
C5B C6B C7B C8B -174.6(17) . . . . ?
N1B C6B C7B C8B 4(2) . . . . ?
C6B C7B C8B N2B 0(3) . . . . ?
C6B C7B C8B C9B 175.7(12) . . . . ?
C10B N2B C8B C7B 167.7(17) . . . . ?
Cu1 N2B C8B C7B -16(2) . . . . ?
C10B N2B C8B C9B -7.8(14) . . . . ?
Cu1 N2B C8B C9B 168.1(7) . . . . ?
C11B N3B C9B O1B 5(2) . . . . ?
C10B N3B C9B O1B -179.9(12) . . . . ?
C11B N3B C9B C8B -174.1(12) . . . . ?
C10B N3B C9B C8B 1.4(12) . . . . ?
C7B C8B C9B O1B 8(2) . . . . ?
N2B C8B C9B O1B -175.3(13) . . . . ?
C7B C8B C9B N3B -173.4(12) . . . . ?
N2B C8B C9B N3B 3.4(13) . . . . ?
C8B N2B C10B N3B 8.1(13) . . . . ?
Cu1 N2B C10B N3B -166.5(8) . . . . ?
C8B N2B C10B Se1B -167.6(10) . . . . ?
Cu1 N2B C10B Se1B 17.8(18) . . . . ?
C9B N3B C10B N2B -5.5(12) . . . . ?
C11B N3B C10B N2B 170.3(11) . . . . ?
C9B N3B C10B Se1B 170.6(9) . . . . ?
C11B N3B C10B Se1B -13.7(16) . . . . ?
C18B Se1B C10B N2B 12.5(13) . . . . ?
C18B Se1B C10B N3B -162.2(9) . . . . ?
C9B N3B C11B C16B 129.5(15) . . . . ?
C10B N3B C11B C16B -45.8(19) . . . . ?
C9B N3B C11B C12B -50.6(18) . . . . ?
C10B N3B C11B C12B 134.2(12) . . . . ?
C16B C11B C12B C13B 0(2) . . . . ?
N3B C11B C12B C13B -179.7(14) . . . . ?
C11B C12B C13B C14B 1(2) . . . . ?
C12B C13B C14B C15B 1(2) . . . . ?
C12B C13B C14B C17B 178.9(14) . . . . ?
C13B C14B C15B C16B -2(2) . . . . ?
C17B C14B C15B C16B 179.0(15) . . . . ?
C12B C11B C16B C15B -2(3) . . . . ?
N3B C11B C16B C15B 177.8(14) . . . . ?
C14B C15B C16B C11B 3(2) . . . . ?
Se1A C18A C18B Se1B 176.2(7) . . . . ?

_refine_diff_density_max         0.589
_refine_diff_density_min         -0.469
_refine_diff_density_rms         0.112

_shelx_res_file                  
;

    shelx.res created by SHELXL-2014/7


TITL shelxt_a.res in P2(1)/c
REM Old TITL   in P-1

REM SHELXT solution in P2(1)/c
REM R1 0.278,  Rweak 0.064,  Alpha 0.113,  Orientation as input
REM Formula found by SHELXT:  C35 Cl Cu N8 O2 Se2

CELL  1.54186  20.2830  11.7660  16.3760   90.000  104.470   90.000
ZERR    4.000   0.0020   0.0010   0.0100    0.000    0.010    0.000
LATT  1
SYMM -X, 1/2+Y, 1/2-Z
SFAC C H CL CU N O se
UNIT  136  92   4   4    32   26   8
L.S. 10
acta
htab
conf
BOND $H
LIST 4
FMAP 2
PLAN 50
DFIX .86 0.001 OW H1
DFIX .86 0.001 OW H11
DFIX 1.36 0.01 H1 H11
DFIX 1.36 0.01 CL1 O51 CL1 O52 CL1 O53 CL1 O54
WGHT    0.079830
EXTI    0.000486
FVAR       0.29467
SE1A  7    0.367217    0.190841    0.434480    11.00000    0.18756    0.08430 =
         0.09519    0.01366    0.06711    0.01815
O1A   6    0.265260    0.099694    0.684876    11.00000    0.17587    0.12314 =
         0.08047    0.02978    0.06061   -0.00055
N1A   5    0.158539    0.467975    0.509184    11.00000    0.19685    0.05818 =
         0.08382   -0.00641    0.07357   -0.00027
N2A   5    0.261503    0.274740    0.508090    11.00000    0.16907    0.10093 =
         0.05348   -0.00138    0.05715   -0.01547
N3A   5    0.318614    0.119312    0.573886    11.00000    0.18288    0.07265 =
         0.05824    0.01175    0.04371   -0.02265
N4A   5    0.500562   -0.362077    0.648847    11.00000    0.13255    0.11098 =
         0.24231    0.06898    0.07114    0.06667
C2A   1    0.128425    0.565799    0.488711    11.00000    0.20616    0.05631 =
         0.10249   -0.00057    0.04812    0.01691
AFIX  43
H2A   2    0.130104    0.599569    0.437924    11.00000   -1.20000
AFIX   0
C3A   1    0.093455    0.621524    0.541543    11.00000    0.26699    0.07710 =
         0.14743   -0.02616    0.09676    0.03050
AFIX  43
H3A   2    0.070154    0.689148    0.525191    11.00000   -1.20000
AFIX   0
C4A   1    0.095119    0.571096    0.619815    11.00000    0.23426    0.11868 =
         0.13298   -0.01579    0.10396    0.02969
AFIX  43
H4A   2    0.073317    0.606678    0.656518    11.00000   -1.20000
AFIX   0
C5A   1    0.126553    0.475825    0.641602    11.00000    0.31156    0.10353 =
         0.13237   -0.00918    0.13234    0.02460
AFIX  43
H5A   2    0.127038    0.444483    0.693884    11.00000   -1.20000
AFIX   0
C6A   1    0.159905    0.418749    0.588197    11.00000    0.12177    0.09882 =
         0.11244   -0.00009    0.05462   -0.01002
C7A   1    0.193553    0.314730    0.614338    11.00000    0.16635    0.08307 =
         0.08642    0.02789    0.05060    0.02963
AFIX  43
H7A   2    0.183713    0.281988    0.661616    11.00000   -1.20000
AFIX   0
C8A   1    0.237426    0.256058    0.581508    11.00000    0.16999    0.08118 =
         0.07667    0.01364    0.05099    0.00797
C9A   1    0.270664    0.150627    0.621305    11.00000    0.14192    0.08394 =
         0.06625    0.01139    0.03047   -0.01695
C10A  1    0.305713    0.201109    0.503230    11.00000    0.08032    0.14292 =
         0.08299   -0.01559    0.03925   -0.00426
C11A  1    0.360548    0.020990    0.589140    11.00000    0.14126    0.04076 =
         0.09879    0.01614    0.05380    0.00323
C12A  1    0.409909    0.006026    0.667003    11.00000    0.14274    0.17401 =
         0.05154   -0.01237    0.00471   -0.01704
AFIX  43
H12A  2    0.416219    0.062210    0.708178    11.00000   -1.20000
AFIX   0
C13A  1    0.447700   -0.090092    0.681120    11.00000    0.10383    0.14671 =
         0.11857    0.04665   -0.00101    0.02753
AFIX  43
H13A  2    0.479813   -0.100644    0.732100    11.00000   -1.20000
AFIX   0
C14A  1    0.438250   -0.171365    0.619866    11.00000    0.09695    0.10780 =
         0.09135   -0.00066    0.00943   -0.00836
C15A  1    0.391176   -0.153612    0.542892    11.00000    0.24068    0.05053 =
         0.12044    0.00322    0.02559    0.02916
AFIX  43
H15A  2    0.385667   -0.210116    0.502029    11.00000   -1.20000
AFIX   0
C16A  1    0.353743   -0.059786    0.525025    11.00000    0.18217    0.07558 =
         0.05960   -0.00599   -0.00132   -0.01270
AFIX  43
H16A  2    0.324330   -0.048453    0.472167    11.00000   -1.20000
AFIX   0
C17A  1    0.473216   -0.279965    0.639255    11.00000    0.12391    0.11919 =
         0.13028    0.05965    0.02927    0.04901
C18A  1    0.348299    0.339757    0.376130    11.00000    0.24776    0.07186 =
         0.06319    0.02113    0.04999    0.01366
AFIX  23
H18A  2    0.374373    0.346904    0.334156    11.00000   -1.20000
H18B  2    0.300317    0.345735    0.347911    11.00000   -1.20000
AFIX   0
MOLE 2
SE1B  7    0.355112    0.582481    0.381870    11.00000    0.14954    0.08316 =
         0.08997    0.00778    0.02791   -0.01042
O1B   6    0.133848    0.657671    0.155904    11.00000    0.12313    0.11724 =
         0.10313    0.03107    0.01253    0.00692
N1B   5    0.126940    0.299419    0.346576    11.00000    0.11927    0.09435 =
         0.09056    0.01588    0.02886    0.02410
N2B   5    0.221280    0.506026    0.331698    11.00000    0.07724    0.14570 =
         0.04433   -0.04023   -0.00392    0.00636
N3B   5    0.238355    0.650549    0.255341    11.00000    0.11471    0.11319 =
         0.04982    0.01467    0.00146    0.05597
N4B   5    0.390396    1.126078    0.167091    11.00000    0.21916    0.10048 =
         0.14186    0.02948    0.03824   -0.04935
C2B   1    0.107313    0.199379    0.374006    11.00000    0.14112    0.07785 =
         0.09504    0.00550    0.01317    0.00272
AFIX  43
H2B   2    0.133420    0.168296    0.423872    11.00000   -1.20000
AFIX   0
C3B   1    0.051450    0.143546    0.331664    11.00000    0.18888    0.13000 =
         0.11540   -0.02169    0.02985   -0.04981
AFIX  43
H3B   2    0.041455    0.073035    0.351262    11.00000   -1.20000
AFIX   0
C4B   1    0.005966    0.190635    0.255635    11.00000    0.13123    0.17373 =
         0.11587   -0.02601    0.01150   -0.03777
AFIX  43
H4B   2   -0.034742    0.158403    0.225561    11.00000   -1.20000
AFIX   0
C5B   1    0.034937    0.295759    0.235079    11.00000    0.17381    0.10820 =
         0.15132    0.06483    0.08123    0.01062
AFIX  43
H5B   2    0.010163    0.330374    0.185892    11.00000   -1.20000
AFIX   0
C6B   1    0.089954    0.350639    0.273663    11.00000    0.04894    0.14378 =
         0.12666   -0.07206    0.02124   -0.01776
C7B   1    0.110984    0.455747    0.241438    11.00000    0.16262    0.06100 =
         0.08800    0.03745    0.06547    0.00502
AFIX  43
H7B   2    0.080845    0.485738    0.193975    11.00000   -1.20000
AFIX   0
C8B   1    0.165582    0.512378    0.269891    11.00000    0.12040    0.05443 =
         0.13227   -0.02984    0.06762   -0.04960
C9B   1    0.173902    0.616475    0.215749    11.00000    0.09334    0.10428 =
         0.07424    0.01407    0.00556    0.03547
C10B  1    0.273322    0.577515    0.328285    11.00000    0.03624    0.09841 =
         0.13353   -0.03439    0.04684   -0.00705
C11B  1    0.270228    0.752388    0.234805    11.00000    0.15004    0.06279 =
         0.08191    0.01174    0.04117   -0.02331
C12B  1    0.267720    0.766624    0.151176    11.00000    0.13831    0.09568 =
         0.07015    0.01105    0.03920   -0.01317
AFIX  43
H12B  2    0.246568    0.713782    0.110863    11.00000   -1.20000
AFIX   0
C13B  1    0.298004    0.862906    0.129550    11.00000    0.15411    0.13186 =
         0.07774   -0.01042    0.01998   -0.03643
AFIX  43
H13B  2    0.297359    0.876974    0.073472    11.00000   -1.20000
AFIX   0
C14B  1    0.329166    0.938019    0.191333    11.00000    0.16722    0.06396 =
         0.10983    0.02686    0.05771   -0.00016
C15B  1    0.330556    0.915755    0.277367    11.00000    0.23103    0.08131 =
         0.08637   -0.02004    0.03928   -0.01893
AFIX  43
H15B  2    0.353145    0.965065    0.319515    11.00000   -1.20000
AFIX   0
C16B  1    0.298615    0.821883    0.297415    11.00000    0.28202    0.06422 =
         0.07568   -0.01778    0.05521   -0.04264
AFIX  43
H16B  2    0.296799    0.807179    0.352609    11.00000   -1.20000
AFIX   0
C17B  1    0.364386    1.042866    0.177022    11.00000    0.16714    0.08180 =
         0.08828    0.00677    0.02011    0.00051
C18B  1    0.367795    0.430784    0.440285    11.00000    0.14538    0.09377 =
         0.07499    0.01316    0.01895   -0.01934
AFIX  23
H18C  2    0.414967    0.421438    0.471100    11.00000   -1.20000
H18D  2    0.339632    0.426392    0.480126    11.00000   -1.20000
AFIX   0
MOLE 0
CU1   4    0.205582    0.387525    0.423336    11.00000    0.15663    0.08787 =
         0.06806    0.00777    0.03828    0.00443
CL1   3    0.164551   -0.123704    0.410581    11.00000    0.22810    0.15472 =
         0.11404    0.02738    0.02923    0.00362
O51   6    0.211513   -0.207464    0.442672    11.00000    0.27959    0.12547 =
         0.14294    0.02930    0.04152   -0.02021
O52   6    0.135488   -0.137443    0.328520    11.00000    0.29764    0.70365 =
         0.20045    0.13079    0.04999    0.08492

O53   6    0.116159   -0.100669    0.451004    11.00000    0.64922    0.35153 =
         0.34140    0.17944    0.36503    0.28102
O54   6    0.199163   -0.030329    0.400572    11.00000    0.17330    0.12386 =
         0.71601    0.00922   -0.05594    0.01021
OW    6   -0.024504   -0.058265    0.474242    10.50000    0.40001
H1    2   -0.067170   -0.071995    0.454527    10.50000   -1.20000
H11   2   -0.004484   -0.119780    0.465337    10.50000   -1.20000
HKLF 4

REM  shelxt_a.res in P2(1)/c
REM R1 =  0.0818 for    1460 Fo > 4sig(Fo)  and  0.3000 for all    6523 data
REM    480 parameters refined using      7 restraints

END

WGHT      0.0792      0.0000

REM Instructions for potential hydrogen bonds
EQIV $1 -x+1, y+1/2, -z+3/2
HTAB C12A N4A_$1
HTAB C16A O54
EQIV $2 -x+1, -y, -z+1
HTAB C18A N4A_$2
HTAB C18A N2B
EQIV $3 x, y+1, z
HTAB C16B O51_$3
HTAB C18B N2A
HTAB OW O53

REM Highest difference peak  0.589,  deepest hole -0.469,  1-sigma level  0.112
Q1    1   0.4257  0.5777  0.4069  11.00000  0.05    0.59
Q2    1   0.2957  0.1776  0.4092  11.00000  0.05    0.53
Q3    1   0.0927 -0.1168  0.4272  11.00000  0.05    0.51
Q4    1   0.0891 -0.0884  0.3703  11.00000  0.05    0.44
Q5    1   0.1893 -0.0697  0.4899  11.00000  0.05    0.42
Q6    1   0.4424  0.1943  0.4682  11.00000  0.05    0.38
Q7    1   0.2891  0.6191  0.3920  11.00000  0.05    0.36
Q8    1   0.5047 -0.0969  0.6698  11.00000  0.05    0.34
Q9    1   0.5386 -0.2801  0.6385  11.00000  0.05    0.34
Q10   1   0.4608  0.9233  0.3892  11.00000  0.05    0.31
Q11   1   0.5269 -0.3172  0.5639  11.00000  0.05    0.29
Q12   1   0.2384 -0.0839  0.3684  11.00000  0.05    0.29
Q13   1   0.4412 -0.2390  0.3848  11.00000  0.05    0.29
Q14   1   0.5428 -0.0610  0.6269  11.00000  0.05    0.29
Q15   1   0.0352  0.5434  0.5958  11.00000  0.05    0.28
Q16   1  -0.0008  0.2964  0.2223  11.00000  0.05    0.26
Q17   1   0.4412  1.0423  0.1540  11.00000  0.05    0.26
Q18   1   0.4130  0.9107  0.3485  11.00000  0.05    0.26
Q19   1   0.1331  0.3992  0.3973  11.00000  0.05    0.26
Q20   1   0.2757  0.3925  0.4523  11.00000  0.05    0.26
Q21   1   0.4952 -0.2748  0.8670  11.00000  0.05    0.26
Q22   1   0.0871  0.4308  0.5603  11.00000  0.05    0.25
Q23   1   0.4179  1.0784  0.2327  11.00000  0.05    0.25
Q24   1   0.5293 -0.0027  0.6811  11.00000  0.05    0.25
Q25   1   0.4601  0.1016  0.6236  11.00000  0.05    0.25
Q26   1   0.0168  0.6014  0.4899  11.00000  0.05    0.25
Q27   1   0.5467 -0.3823  0.6103  11.00000  0.05    0.25
Q28   1   0.4409  0.8436  0.3204  11.00000  0.05    0.25
Q29   1   0.0014  0.2129  0.3146  11.00000  0.05    0.25
Q30   1   0.4697  0.4781  0.4759  11.00000  0.05    0.24
Q31   1   0.5239  0.0172  0.6980  11.00000  0.05    0.24
Q32   1   0.0490  0.4763  0.1686  11.00000  0.05    0.24
Q33   1   0.0227  0.6636  0.4746  11.00000  0.05    0.24
Q34   1   0.3629  0.8876  0.1910  11.00000  0.05    0.24
Q35   1   0.1317 -0.1955  0.3487  11.00000  0.05    0.23
Q36   1   0.2812  0.5005  0.3889  11.00000  0.05    0.23
Q37   1   0.0716  0.4188  0.6140  11.00000  0.05    0.23
Q38   1   0.5062  0.4172  0.5667  11.00000  0.05    0.23
Q39   1   0.4917  0.0752  0.5741  11.00000  0.05    0.23
Q40   1   0.0309  0.1710  0.3461  11.00000  0.05    0.23
Q41   1   0.1834 -0.0375  0.3619  11.00000  0.05    0.22
Q42   1   0.3527  0.7644  0.1921  11.00000  0.05    0.22
Q43   1   0.3682 -0.0492  0.6483  11.00000  0.05    0.22
Q44   1   0.4530 -0.2639  0.6186  11.00000  0.05    0.22
Q45   1  -0.0041  0.1448  0.2907  11.00000  0.05    0.22
Q46   1   0.0543  0.6995  0.1632  11.00000  0.05    0.21
Q47   1   0.1001  0.5505  0.2042  11.00000  0.05    0.21
Q48   1   0.0206  0.3016  0.1541  11.00000  0.05    0.21
Q49   1   0.0269  0.7152  0.6080  11.00000  0.05    0.21
Q50   1   0.3735  0.5877  0.4696  11.00000  0.05    0.21
;
_shelx_res_checksum              64433
